# Supplementary material for: Non-reciprocal and non-Newtonian mechanical metamaterials
Source: Nat Commun. 2023 Aug 8;14:4778. doi: 10.1038/s41467-023-40493-6 (PMC10409733; doi:10.1038/s41467-023-40493-6)
Supplement: Supplementary file 5 — Source Data [file 41467_2023_40493_MOESM5_ESM.zip]

Archive with 2 entries (2 files):
- Source data/cover letter.docx
- Source data/source data.xlsx
