# Supplementary material for: Non-reciprocal and non-Newtonian mechanical metamaterials
Source: Nat Commun. 2023 Aug 8;14:4778. doi: 10.1038/s41467-023-40493-6 (PMC10409733; doi:10.1038/s41467-023-40493-6)
Supplement: Supplementary file 5 — Source Data [file 41467_2023_40493_MOESM5_ESM.zip › Source data/source data.xlsx]

## Sheet: Sheet1
data for Fig. 2g
suorce 1			suorce 2
frequency(KHz)	Force amplitude(10e-3N)		frequency(KHz)	Force amplitude(10e-3N)
10	0.00241		10	0.00241
12	0.00241		12	0.00242
14	0.00241		14	0.00241
16	0.00241		16	0.00241
18	0.00241		18	0.00241
20	0.00241		20	0.00241
21	0.00241		21	0.00241
21.5	0.00241		22	0.00241
22	0.00335		23	0.00241
22.5	0.004		24	0.00241
23	0.0044		25	0.00241
23.5	0.005		26	0.00241
24	0.006		27	0.00241
24.5	0.007		28	0.00241
25	0.0055		30	0.00241
25.5	0.004		32	0.00241
26	0.0035		34	0.00242
26.5	0.0032
27	0.00241
28	0.00241
30	0.00241

## Sheet: Sheet2
data for Fig. 2i
suorce 1							suorce 2
frequency(KHz)	Pixel-x	Pixel-y	frequency(KHz)	Pixel-x	Pixel-y		frequency(KHz)	Pixel-x	Pixel-y	frequency(KHz)	Pixel-x	Pixel-y
10	0	0	23.5	0	0		10	0	0	23.5	0	0
	0.0114136	0.427612		0.241455	0.203613			0.0116577	-0.0787964		0.140381	-0.242065
	-0.036377	0.639709		0.595093	0.63501			0.00177002	-0.168762		0.368347	-0.324341
	-0.0285034	0.547424		0.651123	0.75647			0.0358276	-0.222046		0.416931	-0.372375
	0.0120239	0.350647		0.534851	0.666138			0.0186768	-0.143127		0.345337	-0.322693
	-0.0996704	0.10614		0.254944	0.484558			-0.0278931	0.0774536		0.139099	-0.0429688
	-0.111633	-0.230591		0.041687	0.204346			-0.0151367	0.0946045		-0.192017	0.0670166
	-0.220581	-0.663696		-0.251282	-0.384521			-0.0595093	0.134033		-0.294189	0.327576
	-0.187378	-0.810913		-0.394226	-0.63739			-0.120605	0.221191		-0.451904	0.358215
	-0.168762	-0.789612		-0.461548	-0.5495			-0.0639038	0.130798		-0.396851	0.424072
	-0.180786	-0.485657		-0.334167	-0.360779			-0.0137939	0.00701904		-0.293884	0.289978
	-0.122253	-0.149048		0.00579834	0.103394			-0.0393066	-0.00726318		-0.0487671	0.11377
	-0.101257	0.432556		0.22345	0.464111			0.0164795	-0.179749		0.0999756	-0.126831
	-0.0464478	0.51239		0.58844	0.584412			0.0568237	-0.254761		0.25	-0.31311
	-0.0198975	0.530273		0.633179	0.877625			-0.00256348	-0.148499		0.308167	-0.357422
	-0.0499268	0.246338		0.593384	0.702209			0.0404663	-0.183411		0.257935	-0.264587
	-0.0915527	-0.00714111		0.375916	0.440125			0.026123	-0.112671		0.109741	-0.0157471
	-0.141968	-0.297241		0.0291138	0.041687			-0.0387573	0.0126343		-0.160706	0.130371
	-0.160278	-0.638672		-0.139526	-0.442139			-0.0529785	0.143921		-0.377136	0.25769
	-0.294128	-0.789673		-0.402039	-0.54126			-0.083252	0.173828		-0.324158	0.454163
	-0.183044	-0.773315		-0.435852	-0.617798			-0.125061	0.172241		-0.33252	0.389282
	-0.17981	-0.458618		-0.19696	-0.407349			-0.0450439	-0.00518799		-0.273376	0.188599
	-0.123718	-0.11377		0.0684814	-0.2547			-0.0394287	-0.0949097		-0.00549316	-0.0291748
	-0.0709839	0.22345		0.277527	0.47113			-0.0235596	-0.23761		0.207336	-0.207397
	-0.0578003	0.557312		0.559387	0.856934			0.00201416	-0.250793		0.348633	-0.320801
	0.00292969	0.378296		0.616333	0.883301			-0.0130615	-0.185974		0.357361	-0.395325
	-0.0078125	0.195007		0.501709	0.911926			-0.0108643	-0.134583		0.286621	-0.320251
	-0.136536	-0.167419		0.309204	0.603271			-0.00598145	-0.0747681		0.172791	-0.111511
	-0.154358	-0.388184						-0.0568237	0.0620728		-0.0470581	0.142639
								-0.0883179	0.0931396		-0.235718	0.326294
								-0.0628052	0.0755615		-0.320984	0.362549
								-0.0817871	0.0265503		-0.361511	0.364319
											-0.157593	0.261047

## Sheet: Sheet3
data for Fig. 3a
model i			model i			model ii			model iii
source 1			source 1			source 1			source 1
loading speed-0.002m/s			loading speed-2m/s			loading speed-2m/s			loading speed-2m/s
Time(s)	Force(N)		Time(s)	Force(N)		Time(s)	Force(N)		Time(s)	Force(N)
0	-0.43047		0	-30.773		0	-30.687		0	19.91
0.008	-0.056501		8e-06	20.338		8e-06	83.141		8e-06	441.63
0.016	-0.10218		1.6e-05	-157.03		1.6e-05	-204.59		1.6e-05	480.01
0.024	-0.15079		2.4e-05	-422.9		2.4e-05	-480.79		2.4e-05	476.52
0.032	-0.20214		3.2e-05	-225.63		3.2e-05	-539.52		3.2e-05	426.73
0.04	-0.25203		4e-05	252.09		4e-05	-455.62		4e-05	490.48
0.048	-0.30177		4.8e-05	438.45		4.8e-05	-75.419		4.8e-05	340.99
0.056	-0.35304		5.6e-05	61.708		5.6e-05	244.15		5.6e-05	261.25
0.064	-0.40195		6.4e-05	30.719		6.4e-05	55.17		6.4e-05	12.665
0.072	-0.45218		7.2e-05	-323.22		7.2e-05	49.162		7.2e-05	-249
0.08	-0.50283		8e-05	-588.43		8e-05	181.79		8e-05	-313.78
0.088	-0.55197		8.8e-05	-203.11		8.8e-05	-183.98		8.8e-05	-202.67
0.096	-0.60198		9.6e-05	62.024		9.6e-05	-215.04		9.6e-05	48.318
0.104	-0.65245		0.000104	345.53		0.000104	-174.38		0.000104	130.36
0.112	-0.7016		0.000112	599.47		0.000112	61.022		0.000112	-15.863
0.12	-0.75127		0.00012	596.52		0.00012	292.54		0.00012	-100.94
0.128	-0.80163		0.000128	-28.204		0.000128	372.9		0.000128	-8.6428
0.136	-0.85047		0.000136	-88.251		0.000136	519.15		0.000136	75.713
0.144	-0.90029		0.000144	-372.51		0.000144	638.58		0.000144	-91.656
0.152	-0.95051		0.000152	-403.06		0.000152	395.79		0.000152	-365.13
0.16	-0.9989		0.00016	-61.706		0.00016	6.4205		0.00016	-504.08
0.168	-1.0487		0.000168	294.29		0.000168	-212		0.000168	-487.4
0.176	-1.0988		0.000176	206.06		0.000176	-382.09		0.000176	-363.14
0.184	-1.1474		0.000184	212.85		0.000184	-587.42		0.000184	-102.3
0.192	-1.1966		0.000192	0.12649		0.000192	-654.93		0.000192	174.13
0.2	-1.2462		0.0002	-409.52		0.0002	-481.89		0.0002	245.9
0.208	-1.2958		0.000208	-563.45		0.000208	-173.79		0.000208	281.32
0.216	-1.3442		0.000216	-349.59		0.000216	47.868		0.000216	528.79
0.224	-1.3932		0.000224	-126.27		0.000224	105.97		0.000224	771.23
0.232	-1.4427		0.000232	80.534		0.000232	126.15		0.000232	667.87
0.24	-1.4917		0.00024	363.91		0.00024	150.33		0.00024	312.64
0.248	-1.5401		0.000248	466.31		0.000248	99.173		0.000248	30.727
0.256	-1.5893		0.000256	263.92		0.000256	-62.5		0.000256	-121.04
0.264	-1.6384		0.000264	-22.939		0.000264	-210.6		0.000264	-216.36
0.272	-1.687		0.000272	-183.32		0.000272	-103.23		0.000272	-264.06
0.28	-1.7357		0.00028	-179.74		0.00028	197.23		0.00028	-313.68
0.288	-1.7845		0.000288	-93.008		0.000288	339.95		0.000288	-357.89
0.296	-1.8333		0.000296	73.768		0.000296	350.78		0.000296	-310.49
0.304	-1.8818		0.000304	332.04		0.000304	470.88		0.000304	-146.16
0.312	-1.9301		0.000312	421.34		0.000312	542.5		0.000312	67.98
0.32	-1.9787		0.00032	173.89		0.00032	345.99		0.00032	172.21
0.328	-2.0274		0.000328	-120.33		0.000328	-12.649		0.000328	30.818
0.336	-2.0758		0.000336	-286.12		0.000336	-339.73		0.000336	-220.75
0.344	-2.1238		0.000344	-438.76		0.000344	-499.43		0.000344	-276.76
0.352	-2.1724		0.000352	-466.48		0.000352	-506.27		0.000352	-153.96
0.36	-2.2208		0.00036	-215.5		0.00036	-511.23		0.00036	-143.96
0.368	-2.269		0.000368	111.25		0.000368	-471.53		0.000368	-237.52
0.376	-2.317		0.000376	265.97		0.000376	-221.5		0.000376	-196.69
0.384	-2.3653		0.000384	246.94		0.000384	108.47		0.000384	-5.1943
0.392	-2.4136		0.000392	138.21		0.000392	238.26		0.000392	236.88
0.4	-2.4615		0.0004	-30.524		0.0004	176.91		0.0004	500.39
0.408	-2.5094		0.000408	-205.54		0.000408	129.57		0.000408	669.15
0.416	-2.5574		0.000416	-236.99		0.000416	123.95		0.000416	597.54
0.424	-2.6056		0.000424	-42.469		0.000424	48.49		0.000424	382.46
0.432	-2.6533		0.000432	223.12		0.000432	-55.49		0.000432	240.91
0.44	-2.7011		0.00044	372.31		0.00044	-35.321		0.00044	174.52
0.448	-2.749		0.000448	406.39		0.000448	127.78		0.000448	1.5938
0.456	-2.7971		0.000456	322.44		0.000456	312.2		0.000456	-318.09
0.464	-2.8453		0.000464	47.801		0.000464	407.16		0.000464	-579.67
0.472	-2.8934		0.000472	-283.48		0.000472	400.87		0.000472	-597.94
0.48	-2.9405		0.00048	-416.24		0.00048	341.95		0.00048	-425.05
0.488	-2.9875		0.000488	-333.17		0.000488	208.08		0.000488	-231.32
0.496	-3.0349		0.000496	-173.97		0.000496	-62.187		0.000496	-102.81
0.504	-3.0828		0.000504	17.346		0.000504	-371.75		0.000504	-30.874
0.512	-3.1306		0.000512	191.06		0.000512	-529.69		0.000512	18.162
0.52	-3.1777		0.00052	203.95		0.00052	-528.86		0.00052	78.655
0.528	-3.2248		0.000528	19.204		0.000528	-493.42		0.000528	152.52
0.536	-3.2722		0.000536	-210.96		0.000536	-394.97		0.000536	166.03
0.544	-3.3197		0.000544	-322.09		0.000544	-147.03		0.000544	25.652
0.552	-3.3671		0.000552	-271.9		0.000552	125.55		0.000552	-192.31
0.56	-3.4142		0.00056	-96.638		0.00056	244.51		0.00056	-232.47
0.568	-3.4613		0.000568	166.25		0.000568	226.52		0.000568	-22.053
0.576	-3.5084		0.000576	419.33		0.000576	177.4		0.000576	190.65
0.584	-3.5556		0.000584	480.88		0.000584	142.35		0.000584	248.38
0.592	-3.6027		0.000592	303.36		0.000592	90.131		0.000592	281.38
0.6	-3.6497		0.0006	45.26		0.0006	-11.169		0.0006	380.44
0.608	-3.6967		0.000608	-172.5		0.000608	-58.137		0.000608	469.34
0.616	-3.7436		0.000616	-309.7		0.000616	73.624		0.000616	484.27
0.624	-3.7905		0.000624	-277.96		0.000624	268.02		0.000624	380.46
0.632	-3.8374		0.000632	-61.533		0.000632	315.14		0.000632	109.54
0.64	-3.8842		0.00064	171.67		0.00064	242.38		0.00064	-239.09
0.648	-3.931		0.000648	246.38		0.000648	197.2		0.000648	-472.25
0.656	-3.9778		0.000656	135.1		0.000656	137.62		0.000656	-518.9
0.664	-4.0247		0.000664	-86.525		0.000664	-74.231		0.000664	-481.3
0.672	-4.0724		0.000672	-321.71		0.000672	-375.78		0.000672	-472.85
0.68	-4.1201		0.00068	-465.91		0.00068	-554.18		0.00068	-463.52
0.688	-4.1677		0.000688	-411.87		0.000688	-535.23		0.000688	-318.54
0.696	-4.2154		0.000696	-147.21		0.000696	-426.88		0.000696	-56.423
0.704	-4.2621		0.000704	178.45		0.000704	-301.11		0.000704	219.57
0.712	-4.3078		0.000712	388.59		0.000712	-163.6		0.000712	364.29
0.72	-4.3534		0.00072	417.99		0.00072	9.9213		0.00072	377.07
0.728	-4.3991		0.000728	270.8		0.000728	219.67		0.000728	280.75
0.736	-4.4447		0.000736	2.8595		0.000736	338.93		0.000736	144.46
0.744	-4.4913		0.000744	-228.94		0.000744	355.41		0.000744	83.951
0.752	-4.5382		0.000752	-267.74		0.000752	217.67		0.000752	37.74
0.76	-4.585		0.00076	-111.83		0.00076	81.365		0.00076	38.533
0.768	-4.6318		0.000768	121.9		0.000768	7.3879		0.000768	37.319
0.776	-4.6786		0.000776	315.99		0.000776	33.134		0.000776	34.978
0.784	-4.7242		0.000784	368.42		0.000784	47.811		0.000784	48.694
0.792	-4.7699		0.000792	211.65		0.000792	60.683		0.000792	97.816
0.8	-4.8156		0.0008	-104.15		0.0008	72.57		0.0008	195.91
0.808	-4.8613		0.000808	-407.9		0.000808	165.65		0.000808	287.62
0.816	-4.9072		0.000816	-530.03		0.000816	208.8		0.000816	319.42
0.824	-4.9534		0.000824	-423.43		0.000824	177.53		0.000824	161.83
0.832	-4.9997		0.000832	-162.33		0.000832	-34.343		0.000832	-83.592
0.84	-5.0459		0.00084	135.02		0.00084	-231.48		0.00084	-366.34
0.848	-5.0921		0.000848	336.13		0.000848	-399.1		0.000848	-461.89
0.856	-5.1379		0.000856	329.06		0.000856	-443.13		0.000856	-491.97
0.864	-5.1835		0.000864	126.4		0.000864	-444.76		0.000864	-445.63
0.872	-5.229		0.000872	-126.51		0.000872	-405.09		0.000872	-406.07
0.88	-5.2746		0.00088	-282.92		0.00088	-245.97		0.00088	-325.56
0.888	-5.3201		0.000888	-274.54		0.000888	-51.657		0.000888	-136.15
0.896	-5.3659		0.000896	-110.89		0.000896	174.34		0.000896	164.05
0.904	-5.4117		0.000904	111.04		0.000904	292.79		0.000904	503.99
0.912	-5.4575		0.000912	239.98		0.000912	281.91		0.000912	732.35
0.92	-5.5032		0.00092	175.64		0.00092	149.18		0.00092	779.7
0.928	-5.5489		0.000928	-64.448		0.000928	-56.061		0.000928	696.49
0.936	-5.5943		0.000936	-370		0.000936	-310.69		0.000936	485.54
0.944	-5.6396		0.000944	-602.49		0.000944	-603.78		0.000944	280.42
0.952	-5.6849		0.000952	-648.21		0.000952	-820.01		0.000952	98.744
0.96	-5.7303		0.00096	-462.28		0.00096	-844.92		0.00096	-44.985
0.968	-5.7757		0.000968	-126.02		0.000968	-793.95		0.000968	-182.84
0.976	-5.8211		0.000976	186.87		0.000976	-720.67		0.000976	-285.61
0.984	-5.8665		0.000984	242.39		0.000984	-540.52		0.000984	-338.3
0.992	-5.9119		0.000992	67.405		0.000992	-335.27		0.000992	-176.05
1	-5.9573		0.001	-289.46		0.001	-255.92		0.001	97.755
1.008	-6.0024		0.001008	-705.33		0.001008	-292.28		0.001008	413.72
1.016	-6.0475		0.001016	-886.54		0.001016	-364.65		0.001016	659.06
1.024	-6.0926		0.001024	-764.18		0.001024	-464.55		0.001024	777.88
1.032	-6.1377		0.001032	-465.34		0.001032	-737.18		0.001032	850.93
1.04	-6.1828		0.00104	-133.76		0.00104	-1029		0.00104	949.29
1.048	-6.2279		0.001048	78.558		0.001048	-1100.9		0.001048	982.27
1.056	-6.273		0.001056	25.804		0.001056	-1107.9		0.001056	833.53
1.064	-6.318		0.001064	-221.22		0.001064	-1094.8		0.001064	521.34
1.072	-6.3631		0.001072	-520.53		0.001072	-948.64		0.001072	184.3
1.08	-6.4081		0.00108	-758.93		0.00108	-623.1		0.00108	-51.328
1.088	-6.4529		0.001088	-733.13		0.001088	-309.95		0.001088	-144.96
1.096	-6.4978		0.001096	-516.32		0.001096	-266.92		0.001096	-124.1
1.104	-6.5426		0.001104	-380.94		0.001104	-330.66		0.001104	-41.618
1.112	-6.5875		0.001112	-287.34		0.001112	-735.78		0.001112	79.381
1.12	-6.6323		0.00112	-219.58		0.00112	-1032.9		0.00112	273.11
1.128	-6.6771		0.001128	-293.28		0.001128	-1109.2		0.001128	585.22
1.136	-6.7218		0.001136	-468.37		0.001136	-1325.3		0.001136	941.53
1.144	-6.7666		0.001144	-520.21		0.001144	-1520		0.001144	1185.1
1.152	-6.8114		0.001152	-532.52		0.001152	-1278.6		0.001152	1245.9
1.16	-6.856		0.00116	-540.2		0.00116	-614.31		0.00116	1180.3
1.168	-6.9006		0.001168	-581.47		0.001168	-784.37		0.001168	920.62
1.176	-6.9452		0.001176	-609.52		0.001176	-830.19		0.001176	451.36
1.184	-6.9897		0.001184	-730.64		0.001184	-532.92		0.001184	97.9
1.192	-7.0343		0.001192	-823.08		0.001192	-756.4		0.001192	51.586
1.2	-7.0788		0.0012	-837.37		0.0012	-1716.7		0.0012	123.68
1.208	-7.1233		0.001208	-773.09		0.001208	-2125.1		0.001208	171.87
1.216	-7.1678		0.001216	-656.94		0.001216	-1632.8		0.001216	429.16
1.224	-7.2123		0.001224	-593.43		0.001224	-2049.5		0.001224	875.78
1.232	-7.2567		0.001232	-601.44		0.001232	-2124.8		0.001232	1050.9
1.24	-7.301		0.00124	-703.14		0.00124	-1374.8		0.00124	1208.6
1.248	-7.3454		0.001248	-854.8		0.001248	-626.18		0.001248	1557.4
1.256	-7.3897		0.001256	-974.17		0.001256	-1021		0.001256	1496.3
1.264	-7.4341		0.001264	-879		0.001264	-1295.3		0.001264	1229
1.272	-7.4783		0.001272	-689.91		0.001272	-638.58		0.001272	1229.3
1.28	-7.5226		0.00128	-532.8		0.00128	-1088.9		0.00128	878.68
1.288	-7.5668		0.001288	-390.81		0.001288	-1707.9		0.001288	651.31
1.296	-7.611		0.001296	-295.02		0.001296	-1626.1		0.001296	402.78
1.304	-7.6558		0.001304	-330.92		0.001304	-1151.7		0.001304	231.05
1.312	-7.7038		0.001312	-475.22		0.001312	-1327.9		0.001312	61.904
1.32	-7.7518		0.00132	-542.51		0.00132	-1048.4		0.00132	393.08
1.328	-7.7998		0.001328	-530.42		0.001328	-212.01		0.001328	498.23
1.336	-7.8477		0.001336	-449.84		0.001336	-269.5		0.001336	368.61
1.344	-7.8957		0.001344	-464.59		0.001344	-481.82		0.001344	406.87
1.352	-7.9437		0.001352	-383.18		0.001352	-614.44		0.001352	514.45
1.36	-7.9917		0.00136	-339.47		0.00136	-608.63		0.00136	899.98
1.368	-8.0397		0.001368	-391.39		0.001368	-1178.2		0.001368	1191.6
1.376	-8.0876		0.001376	-538.64		0.001376	-1504.7		0.001376	1161.6
1.384	-8.1306		0.001384	-519.82		0.001384	-1533.3		0.001384	996.3
1.392	-8.1718		0.001392	-553.88		0.001392	-1383.4		0.001392	863.26
1.4	-8.2129		0.0014	-496.5		0.0014	-984.21		0.0014	917.4
1.408	-8.254		0.001408	-419.45		0.001408	-588.94		0.001408	696.15
1.416	-8.2951		0.001416	-211.29		0.001416	-346.17		0.001416	432.2
1.424	-8.3363		0.001424	-47.085		0.001424	103.95		0.001424	18.536
1.432	-8.3774		0.001432	102.74		0.001432	460.46		0.001432	25.945
1.44	-8.4185		0.00144	106.92		0.00144	129.26		0.00144	429.57
1.448	-8.4596		0.001448	167.61		0.001448	-147.29		0.001448	409.29
1.456	-8.5007		0.001456	38.309		0.001456	63.171		0.001456	106.66
1.464	-8.5416		0.001464	-117.99		0.001464	85.672		0.001464	-141.74
1.472	-8.5825		0.001472	-260.36		0.001472	-618.68		0.001472	-159.98
1.48	-8.6234		0.00148	-295.27		0.00148	-652.52		0.00148	-118.46
1.488	-8.6643		0.001488	-345.22		0.001488	-323.23		0.001488	-45.24
1.496	-8.7052		0.001496	-270.38		0.001496	-409.81		0.001496	-215.09
1.504	-8.7461		0.001504	-207.02		0.001504	-828.72		0.001504	-341.16
1.512	-8.787		0.001512	-177.02		0.001512	-431.84		0.001512	151.41
1.52	-8.828		0.00152	-256.95		0.00152	4.7553		0.00152	610.45
1.528	-8.8689		0.001528	-521.54		0.001528	-491.22		0.001528	407.03
1.536	-8.9143		0.001536	-605.88		0.001536	-628.41		0.001536	246.08
1.544	-8.9603		0.001544	-679.12		0.001544	-561.72		0.001544	42.645
1.552	-9.0063		0.001552	-667.29		0.001552	-667.8		0.001552	183.1
1.56	-9.0523		0.00156	-500.96		0.00156	-1380.2		0.00156	399.32
1.568	-9.0983		0.001568	-265.16		0.001568	-1544.7		0.001568	593.58
1.576	-9.1443		0.001576	-213.78		0.001576	-1328.4		0.001576	523.38
1.584	-9.1903		0.001584	-160.59		0.001584	-1150.2		0.001584	764.23
1.592	-9.2326		0.001592	-286.2		0.001592	-863.8		0.001592	1057.1
1.6	-9.2728		0.0016	-382.8		0.0016	-736.44		0.0016	844.14
1.608	-9.313		0.001608	-533.99		0.001608	-191.92		0.001608	519.18
1.616	-9.3532		0.001616	-591.97		0.001616	-44.76		0.001616	20.423
1.624	-9.3949		0.001624	-600.72		0.001624	-189.6		0.001624	298.73
1.632	-9.442		0.001632	-456.07		0.001632	-732.57		0.001632	621.4
1.64	-9.4891		0.00164	-420		0.00164	-854.54		0.00164	616.46
1.648	-9.5324		0.001648	-416.36		0.001648	-923.09		0.001648	204.16
1.656	-9.572		0.001656	-394.18		0.001656	-1637.1		0.001656	193.74
1.664	-9.613		0.001664	-445.29		0.001664	-1759.8		0.001664	374.68
1.672	-9.6592		0.001672	-418.7		0.001672	-1244.5		0.001672	829.97
1.68	-9.7035		0.00168	-351.81		0.00168	-807.05		0.00168	1156.4
1.688	-9.744		0.001688	-271.87		0.001688	-917.24		0.001688	995.27
1.696	-9.7874		0.001696	-86.403		0.001696	-465.11		0.001696	957.5
1.704	-9.8323		0.001704	61.077		0.001704	19.132		0.001704	1088.5
1.712	-9.8739		0.001712	-322.17		0.001712	-297.85		0.001712	903.28
1.72	-9.9165		0.00172	318.31		0.00172	-914.25		0.00172	287.33
1.728	-9.9607		0.001728	-575.19		0.001728	-899.29		0.001728	-225.79
1.736	-10.003		0.001736	-803.77		0.001736	-1025.6		0.001736	-286.54
1.744	-10.046		0.001744	-651.45		0.001744	-1512.3		0.001744	172.47
1.752	-10.089		0.001752	-289.5		0.001752	-1681.3		0.001752	623.01
1.76	-10.132		0.00176	-696.87		0.00176	-1176.4		0.00176	-30.191
1.768	-10.174		0.001768	-465.09		0.001768	-671.58		0.001768	-551.16
1.776	-10.218		0.001776	-377.41		0.001776	-718.33		0.001776	-401.32
1.784	-10.26		0.001784	-263.54		0.001784	-313.5		0.001784	291.01
1.792	-10.303		0.001792	-237.53		0.001792	-167.9		0.001792	909.42
1.8	-10.346		0.0018	-530.05		0.0018	-341.53		0.0018	1098.6
1.808	-10.389		0.001808	-922.4		0.001808	-1070.8		0.001808	987.33
1.816	-10.432		0.001816	-462.18		0.001816	-1368.8		0.001816	787.56
1.824	-10.474		0.001824	-800.12		0.001824	-1269.8		0.001824	994.28
1.832	-10.517		0.001832	-348.92		0.001832	-1340		0.001832	526.37
1.84	-10.56		0.00184	-236.47		0.00184	-1246.1		0.00184	110.8
1.848	-10.603		0.001848	-367.27		0.001848	-1161.1		0.001848	-280.18
1.856	-10.645		0.001856	-188.04		0.001856	-218.79		0.001856	15.404
1.864	-10.688		0.001864	-342.66		0.001864	77.026		0.001864	493.21
1.872	-10.731		0.001872	-465.68		0.001872	-51.71		0.001872	216.19
1.88	-10.773		0.00188	-653.23		0.00188	-206.34		0.00188	-443.18
1.888	-10.816		0.001888	-673.26		0.001888	-110.99		0.001888	-442.79
1.896	-10.858		0.001896	-331.52		0.001896	-383.22		0.001896	408.84
1.904	-10.901		0.001904	-731.86		0.001904	-1283.1		0.001904	910.71
1.912	-10.944		0.001912	-664.74		0.001912	-1190		0.001912	1382.4
1.92	-10.986		0.00192	-145.91		0.00192	-1105.6		0.00192	1124.4
1.928	-11.029		0.001928	-300.02		0.001928	-1093.4		0.001928	500.56
1.936	-11.071		0.001936	-355.9		0.001936	-1075.7		0.001936	784.64
1.944	-11.114		0.001944	-146.03		0.001944	-573.14		0.001944	966.14
1.952	-11.156		0.001952	-458.87		0.001952	-16.534		0.001952	843.48
1.96	-11.199		0.00196	-115.99		0.00196	-214.21		0.00196	686.48
1.968	-11.242		0.001968	-156.18		0.001968	-253.13		0.001968	531.61
1.976	-11.285		0.001976	14.849		0.001976	-442.9		0.001976	168.33
1.984	-11.327		0.001984	-30.916		0.001984	-502.64		0.001984	248.04
1.992	-11.369		0.001992	212.31		0.001992	-892.68		0.001992	234.75
2	-11.411		0.002	-101.83		0.002	-1215		0.002	72.133
2.008	-11.454		0.002008	-94.087		0.002008	-917.09		0.002008	631.96
2.016	-11.496		0.002016	-762.43		0.002016	-756.59		0.002016	976.47
2.024	-11.539		0.002024	-554.75		0.002024	-843.33		0.002024	612.2
2.032	-11.581		0.002032	-642.88		0.002032	-883.02		0.002032	247.95
2.04	-11.623		0.00204	-600.15		0.00204	-456.67		0.00204	-29.007
2.048	-11.665		0.002048	-583.06		0.002048	-251		0.002048	339.59
2.056	-11.708		0.002056	-474.14		0.002056	-673.46		0.002056	1012.8
2.064	-11.75		0.002064	-327.51		0.002064	-1121.5		0.002064	899.3
2.072	-11.793		0.002072	-479.65		0.002072	-1058.7		0.002072	70.249
2.08	-11.837		0.00208	-344.6		0.00208	-1046.8		0.00208	182.7
2.088	-11.88		0.002088	-2.1793		0.002088	-1360.4		0.002088	556.86
2.096	-11.924		0.002096	-399.99		0.002096	-1431.6		0.002096	614.65
2.104	-11.968		0.002104	-574.96		0.002104	-896.96		0.002104	592.16
2.112	-12.011		0.002112	-274.48		0.002112	-697.34		0.002112	458.72
2.12	-12.055		0.00212	-127.07		0.00212	-841.03		0.00212	154.89
2.128	-12.096		0.002128	-64.023		0.002128	-707.34		0.002128	420.84
2.136	-12.137		0.002136	63.258		0.002136	-254.37		0.002136	360.84
2.144	-12.178		0.002144	39.477		0.002144	-437.66		0.002144	-532.42
2.152	-12.219		0.002152	-327.03		0.002152	-982.8		0.002152	-189.62
2.16	-12.26		0.00216	-713.1		0.00216	-1229.9		0.00216	236.26
2.168	-12.301		0.002168	-639.98		0.002168	-1063		0.002168	343.37
2.176	-12.342		0.002176	-685.34		0.002176	-1212.9		0.002176	382.33
2.184	-12.383		0.002184	-418		0.002184	-1464		0.002184	216.39
2.192	-12.424		0.002192	-427.35		0.002192	-1362.1		0.002192	63.024
2.2	-12.465		0.0022	10.919		0.0022	-716.11		0.0022	1047.7
2.208	-12.506		0.002208	-257.64		0.002208	-296.04		0.002208	1546.6
2.216	-12.547		0.002216	-495.43		0.002216	-491.92		0.002216	902.94
2.224	-12.59		0.002224	-156.17		0.002224	-431.99		0.002224	647.81
2.232	-12.633		0.002232	-880.35		0.002232	-269.18		0.002232	291.41
2.24	-12.675		0.00224	-632.29		0.00224	-480.12		0.00224	126.83
2.248	-12.718		0.002248	-242.36		0.002248	-1102.6		0.002248	406.1
2.256	-12.761		0.002256	-438.09		0.002256	-1008.4		0.002256	-40.355
2.264	-12.803		0.002264	-222.7		0.002264	-711.67		0.002264	-420.31
2.272	-12.845		0.002272	-641.53		0.002272	-812.44		0.002272	42.122
2.28	-12.887		0.00228	-586.3		0.00228	-954.94		0.00228	470.83
2.288	-12.928		0.002288	-631.66		0.002288	-556.43		0.002288	113.77
2.296	-12.97		0.002296	-625.08		0.002296	-125.2		0.002296	507.73
2.304	-13.011		0.002304	-418.35		0.002304	-527.01		0.002304	805.76
2.312	-13.053		0.002312	-159.56		0.002312	-561.23		0.002312	1126.1
2.32	-13.095		0.00232	-143.19		0.00232	-405.84		0.00232	1640.9
2.328	-13.136		0.002328	-162.81		0.002328	-433.24		0.002328	1350.5
2.336	-13.178		0.002336	-289.1		0.002336	-1012.9		0.002336	702.19
2.344	-13.22		0.002344	-583.33		0.002344	-1146.8		0.002344	574.39
2.352	-13.262		0.002352	-425.33		0.002352	-1038.2		0.002352	686.57
2.36	-13.304		0.00236	-611.5		0.00236	-980.1		0.00236	573.79
2.368	-13.345		0.002368	-288.11		0.002368	-871.56		0.002368	463.66
2.376	-13.387		0.002376	17.891		0.002376	-534.22		0.002376	-68.078
2.384	-13.429		0.002384	-159.28		0.002384	-85.736		0.002384	-377.43
2.392	-13.471		0.002392	-313.26		0.002392	-289.87		0.002392	258.36
2.4	-13.513		0.0024	-379.82		0.0024	-436.69		0.0024	545.23
2.408	-13.555		0.002408	-631.61		0.002408	-892.4		0.002408	694.18
2.416	-13.598		0.002416	-575.05		0.002416	-1026		0.002416	621.15
2.424	-13.639		0.002424	-579.05		0.002424	-1113.7		0.002424	284.47
2.432	-13.68		0.002432	-358.68		0.002432	-1169		0.002432	430.13
2.44	-13.721		0.00244	-210.75		0.00244	-1385.1		0.00244	816.95
2.448	-13.763		0.002448	-312.43		0.002448	-1343.6		0.002448	974.75
2.456	-13.805		0.002456	-4.5627		0.002456	-712.36		0.002456	537.25
2.464	-13.847		0.002464	-150		0.002464	-805.6		0.002464	211.34
2.472	-13.888		0.002472	-448.32		0.002472	-612.69		0.002472	438.37
2.48	-13.93		0.00248	-776.41		0.00248	-518.48		0.00248	460.5
2.488	-13.971		0.002488	-544.48		0.002488	-410.2		0.002488	200.96
2.496	-14.013		0.002496	-504.63		0.002496	-1047.5		0.002496	-156.21
2.504	-14.055		0.002504	-360.38		0.002504	-1257.9		0.002504	105.93
2.512	-14.096		0.002512	-224.7		0.002512	-1153		0.002512	192.99
2.52	-14.138		0.00252	-193.22		0.00252	-1392.1		0.00252	522.24
2.528	-14.179		0.002528	37.861		0.002528	-1380.1		0.002528	27.941
2.536	-14.221		0.002536	-808.22		0.002536	-1214.1		0.002536	-181.37
2.544	-14.262		0.002544	-692.4		0.002544	-624.63		0.002544	267.75
2.552	-14.304		0.002552	-676.22		0.002552	-595.87		0.002552	711.83
2.56	-14.346		0.00256	-702.1		0.00256	-677.69		0.00256	641.69
2.568	-14.387		0.002568	-455.25		0.002568	-473.06		0.002568	395.36
2.576	-14.428		0.002576	-106.91		0.002576	-323.27		0.002576	435.19
2.584	-14.47		0.002584	-342.37		0.002584	-534.48		0.002584	1085.2
2.592	-14.511		0.002592	-242.56		0.002592	-1081		0.002592	1073.2
2.6	-14.553		0.0026	-376.79		0.0026	-1134		0.0026	1135.4
2.608	-14.594		0.002608	-613.01		0.002608	-968.87		0.002608	489.42
2.616	-14.636		0.002616	-618.97		0.002616	-1178.5		0.002616	91.797
2.624	-14.677		0.002624	-906.89		0.002624	-910.85		0.002624	434.12
2.632	-14.719		0.002632	-680.62		0.002632	-444.31		0.002632	496.14
2.64	-14.76		0.00264	-333.54		0.00264	-64.61		0.00264	140.47
2.648	-14.802		0.002648	-468.09		0.002648	-361.48		0.002648	151.91
2.656	-14.843		0.002656	-221.85		0.002656	-564.74		0.002656	510.24
2.664	-14.885		0.002664	-205.93		0.002664	-185.37		0.002664	343.73
2.672	-14.926		0.002672	-185.77		0.002672	-785.63		0.002672	834.04
2.68	-14.967		0.00268	-374.72		0.00268	-1082.8		0.00268	834.51
2.688	-15.009		0.002688	-600.36		0.002688	-1371.2		0.002688	979.26
2.696	-15.05		0.002696	-562.42		0.002696	-811.59		0.002696	1399
2.704	-15.091		0.002704	-738.68		0.002704	-1005.5		0.002704	1501.6
2.712	-15.133		0.002712	-668.48		0.002712	-951.12		0.002712	1204
2.72	-15.175		0.00272	-362.46		0.00272	-422.04		0.00272	568.51
2.728	-15.218		0.002728	-170.81		0.002728	-372.94		0.002728	411.2
2.736	-15.26		0.002736	-332.94		0.002736	-269.06		0.002736	402.5
2.744	-15.303		0.002744	-227.08		0.002744	-745.04		0.002744	350.39
2.752	-15.346		0.002752	-357.02		0.002752	-767.43		0.002752	-73.435
2.76	-15.387		0.00276	-439.07		0.00276	-1089.1		0.00276	-577.05
2.768	-15.426		0.002768	-711.33		0.002768	-1446.9		0.002768	59.044
2.776	-15.465		0.002776	-540.02		0.002776	-1314.3		0.002776	183.14
2.784	-15.504		0.002784	-371.37		0.002784	-1490		0.002784	674.4
2.792	-15.543		0.002792	-57.444		0.002792	-1054.2		0.002792	521.85
2.8	-15.582		0.0028	-170.51		0.0028	-1103		0.0028	147.64
2.808	-15.624		0.002808	-175.87		0.002808	-747.24		0.002808	556.02
2.816	-15.668		0.002816	-365.15		0.002816	-700.98		0.002816	1247.6
2.824	-15.711		0.002824	-781.08		0.002824	-634.35		0.002824	1010
2.832	-15.755		0.002832	-975.09		0.002832	-772.63		0.002832	411.35
2.84	-15.797		0.00284	-867.02		0.00284	-1205.3		0.00284	387.95
2.848	-15.836		0.002848	-446.46		0.002848	-1091		0.002848	306.84
2.856	-15.874		0.002856	-278.56		0.002856	-1470.3		0.002856	414.28
2.864	-15.914		0.002864	-40.02		0.002864	-1549.1		0.002864	262.02
2.872	-15.958		0.002872	-34.176		0.002872	-1401.4		0.002872	-84.86
2.88	-16.001		0.00288	-406.94		0.00288	-903.51		0.00288	140.06
2.888	-16.043		0.002888	-744.94		0.002888	-647.08		0.002888	134.51
2.896	-16.082		0.002896	-937.14		0.002896	-653.69		0.002896	603.93
2.904	-16.121		0.002904	-996.31		0.002904	-272.34		0.002904	333.79
2.912	-16.164		0.002912	-799		0.002912	-380.44		0.002912	233.98
2.92	-16.207		0.00292	-218.04		0.00292	-669.54		0.00292	471.83
2.928	-16.248		0.002928	-187.4		0.002928	-1111.8		0.002928	1198.4
2.936	-16.288		0.002936	7.9063		0.002936	-901.43		0.002936	1387.5
2.944	-16.328		0.002944	-268.96		0.002944	-1003.1		0.002944	1017.3
2.952	-16.37		0.002952	-713.37		0.002952	-1220.4		0.002952	1207.1
2.96	-16.412		0.00296	-913.77		0.00296	-926.44		0.00296	999.1
2.968	-16.453		0.002968	-815.87		0.002968	-604.25		0.002968	1145.4
2.976	-16.493		0.002976	-752.2		0.002976	-421.39		0.002976	1110.7
2.984	-16.534		0.002984	-233.98		0.002984	-437.91		0.002984	365.48
2.992	-16.576		0.002992	98.095		0.002992	-301.79		0.002992	27.564
3	-16.618		0.003	117.37		0.003	-587.17		0.003	166.34
3.008	-16.658		0.003008	-63.092		0.003008	-820.42		0.003008	683.45
3.016	-16.699		0.003016	-570.99		0.003016	-964.38		0.003016	213.66
3.024	-16.74		0.003024	-847.73		0.003024	-1171.5		0.003024	77.778
3.032	-16.782		0.003032	-943.22		0.003032	-1277.3		0.003032	210.32
3.04	-16.823		0.00304	-848.45		0.00304	-1138.3		0.00304	697.81
3.048	-16.864		0.003048	-470.45		0.003048	-949.2		0.003048	1166.5
3.056	-16.905		0.003056	-129.14		0.003056	-1076.8		0.003056	987.29
3.064	-16.946		0.003064	-72.422		0.003064	-751.48		0.003064	1055.6
3.072	-16.987		0.003072	-85.072		0.003072	-573.21		0.003072	656.36
3.08	-17.028		0.00308	-467.52		0.00308	-734.6		0.00308	984.35
3.088	-17.069		0.003088	-738.34		0.003088	-1093.5		0.003088	866.8
3.096	-17.11		0.003096	-778.84		0.003096	-1056.9		0.003096	78.352
3.104	-17.151		0.003104	-756.18		0.003104	-1347.3		0.003104	-342.45
3.112	-17.193		0.003112	-529.68		0.003112	-1746.8		0.003112	-220.55
3.12	-17.234		0.00312	-232.44		0.00312	-1479.9		0.00312	57.639
3.128	-17.275		0.003128	-258.42		0.003128	-1239		0.003128	-13.259
3.136	-17.316		0.003136	-207.23		0.003136	-1102.9		0.003136	-34.525
3.144	-17.357		0.003144	-513.26		0.003144	-1056.4		0.003144	38.081
3.152	-17.398		0.003152	-878.66		0.003152	-639.43		0.003152	561.09
3.16	-17.439		0.00316	-863.61		0.00316	-581.73		0.00316	1035.2
3.168	-17.48		0.003168	-902.26		0.003168	-907.63		0.003168	1083.7
3.176	-17.521		0.003176	-719.47		0.003176	-1046.9		0.003176	906.5
3.184	-17.562		0.003184	-356.24		0.003184	-1029.8		0.003184	738.18
3.192	-17.603		0.003192	-288.07		0.003192	-1302.7		0.003192	1311.5
3.2	-17.644		0.0032	-270.23		0.0032	-1504		0.0032	1287.9
3.208	-17.685		0.003208	-341.56		0.003208	-1064.4		0.003208	648.71
3.216	-17.726		0.003216	-562.54		0.003216	-805.93		0.003216	419.8
3.224	-17.767		0.003224	-644.95		0.003224	-721.21		0.003224	386.73
3.232	-17.808		0.003232	-664.97		0.003232	-558.22		0.003232	747.34
3.24	-17.849		0.00324	-748.54		0.00324	-397.15		0.00324	647.57
3.248	-17.89		0.003248	-557.42		0.003248	-387.43		0.003248	614.38
3.256	-17.931		0.003256	-543.12		0.003256	-730.09		0.003256	263.89
3.264	-17.972		0.003264	-399.64		0.003264	-763.73		0.003264	526.02
3.272	-18.013		0.003272	-226.63		0.003272	-991.94		0.003272	951.96
3.28	-18.054		0.00328	-202.29		0.00328	-1053.2		0.00328	883.7
3.288	-18.094		0.003288	-364.45		0.003288	-1186.8		0.003288	609.54
3.296	-18.135		0.003296	-428.65		0.003296	-1091.7		0.003296	745.13
3.304	-18.176		0.003304	-618.34		0.003304	-1070.3		0.003304	1074.2
3.312	-18.217		0.003312	-581.02		0.003312	-791.22		0.003312	1281.8
3.32	-18.258		0.00332	-643		0.00332	-643.61		0.00332	978.54
3.328	-18.299		0.003328	-463.37		0.003328	-776.42		0.003328	631.51
3.336	-18.34		0.003336	-187.68		0.003336	-797.01		0.003336	366.56
3.344	-18.381		0.003344	-162.21		0.003344	-797.99		0.003344	565.9
3.352	-18.422		0.003352	-384.59		0.003352	-1154.8		0.003352	341.39
3.36	-18.463		0.00336	-383.91		0.00336	-1470.6		0.00336	44.324
3.368	-18.504		0.003368	-747.09		0.003368	-1507.1		0.003368	-426.78
3.376	-18.545		0.003376	-856.55		0.003376	-1403.6		0.003376	-130.75
3.384	-18.586		0.003384	-840.1		0.003384	-1489.1		0.003384	283.29
3.392	-18.627		0.003392	-591.38		0.003392	-1417.6		0.003392	355.42
3.4	-18.668		0.0034	-204.58		0.0034	-922.01		0.0034	111.08
3.408	-18.709		0.003408	-157.62		0.003408	-859.81		0.003408	386.74
3.416	-18.75		0.003416	-207.16		0.003416	-1073.4		0.003416	957.42
3.424	-18.791		0.003424	-416		0.003424	-968.94		0.003424	1319.3
3.432	-18.832		0.003432	-756.76		0.003432	-1035.5		0.003432	1284.5
3.44	-18.873		0.00344	-1292.2		0.00344	-1338.4		0.00344	850.71
3.448	-18.913		0.003448	-1016		0.003448	-1433.7		0.003448	477.28
3.456	-18.954		0.003456	-826.12		0.003456	-1224.2		0.003456	641.98
3.464	-18.995		0.003464	-438.59		0.003464	-1143.2		0.003464	875.68
3.472	-19.036		0.003472	-45.303		0.003472	-1102.8		0.003472	589.72
3.48	-19.078		0.00348	-132.15		0.00348	-764.03		0.00348	161.8
3.488	-19.118		0.003488	-316.05		0.003488	-647.55		0.003488	241.08
3.496	-19.159		0.003496	-704.11		0.003496	-745.82		0.003496	689.65
3.504	-19.2		0.003504	-1010.7		0.003504	-661.86		0.003504	801.47
3.512	-19.241		0.003512	-980.48		0.003512	-754.8		0.003512	761.02
3.52	-19.282		0.00352	-728.6		0.00352	-907.42		0.00352	685.29
3.528	-19.322		0.003528	-369.99		0.003528	-1197.7		0.003528	872.26
3.536	-19.363		0.003536	-29.004		0.003536	-808.87		0.003536	1442.9
3.544	-19.404		0.003544	-86.785		0.003544	-974.13		0.003544	1482.7
3.552	-19.445		0.003552	-396.27		0.003552	-927.12		0.003552	1101.4
3.56	-19.486		0.00356	-694.09		0.00356	-889.06		0.00356	752.81
3.568	-19.527		0.003568	-937.65		0.003568	-631.17		0.003568	1173.6
3.576	-19.568		0.003576	-956.44		0.003576	-837.91		0.003576	941.52
3.584	-19.609		0.003584	-585.45		0.003584	-949.71		0.003584	494.46
3.592	-19.649		0.003592	-296.63		0.003592	-780.01		0.003592	87.706
3.6	-19.69		0.0036	35.532		0.0036	-1153.2		0.0036	4.1207
3.608	-19.731		0.003608	-13.23		0.003608	-1305.4		0.003608	239.16
3.616	-19.772		0.003616	-373.28		0.003616	-1422.7		0.003616	152.35
3.624	-19.813		0.003624	-697.57		0.003624	-1397.1		0.003624	14.754
3.632	-19.855		0.003632	-902.05		0.003632	-1475.1		0.003632	-319.87
3.64	-19.894		0.00364	-1045.3		0.00364	-1287		0.00364	184.61
3.648	-19.935		0.003648	-704.61		0.003648	-961.67		0.003648	855.87
3.656	-19.976		0.003656	-384.05		0.003656	-1140.6		0.003656	1326.8
3.664	-20.023		0.003664	-117.22		0.003664	-900.33		0.003664	886.57
3.672	-20.023		0.003672	-205.3		0.003672	-1114.2		0.003672	595.94
3.68	-20.104		0.00368	-395.74		0.00368	-983.88		0.00368	924.26
3.688	-20.137		0.003688	-667.04		0.003688	-1490.2		0.003688	973.45
3.696	-20.18		0.003696	-781.05		0.003696	-1422.8		0.003696	715.03
3.704	-20.206		0.003704	-975.96		0.003704	-1514		0.003704	289.22
3.712	-20.261		0.003712	-646.17		0.003712	-1541.5		0.003712	41.293
3.72	-20.303		0.00372	-532.12		0.00372	-1242.8		0.00372	298.14
3.728	-20.342		0.003728	-514.41		0.003728	-977.3		0.003728	702.52
3.736	-20.382		0.003736	-503.36		0.003736	-731.73		0.003736	457.26
3.744	-20.433		0.003744	-505.85		0.003744	-863.77		0.003744	233.14
3.752	-20.469		0.003752	-767.85		0.003752	-522.26		0.003752	903.99
3.76	-20.509		0.00376	-712.01		0.00376	-784.14		0.00376	1341.6
3.768	-20.533		0.003768	-641.89		0.003768	-936.89		0.003768	1503.8
3.776	-20.582		0.003776	-610.23		0.003776	-928.01		0.003776	1419.2
3.784	-20.642		0.003784	-493.56		0.003784	-1047.2		0.003784	982.79
3.792	-20.684		0.003792	-420.81		0.003792	-1121.7		0.003792	1115.9
3.8	-20.71		0.0038	-416.66		0.0038	-1184.1		0.0038	1528.5
3.808	-20.76		0.003808	-478.59		0.003808	-782.36		0.003808	1053.3
3.816	-20.779		0.003816	-526.18		0.003816	-966.77		0.003816	472.41
3.824	-20.816		0.003824	-614.56		0.003824	-777.44		0.003824	203.35
3.832	-20.872		0.003832	-491.83		0.003832	-779.85		0.003832	742.47
3.84	-20.902		0.00384	-606.4		0.00384	-671.52		0.00384	553.41
3.848	-20.93		0.003848	-628.02		0.003848	-1041.7		0.003848	316.65
3.856	-20.975		0.003856	-571.61		0.003856	-1224.9		0.003856	-85.988
3.864	-21.051		0.003864	-553.4		0.003864	-1035.7		0.003864	43.341
3.872	-21.128		0.003872	-551.65		0.003872	-1442.8		0.003872	675.09
3.88	-21.133		0.00388	-446.76		0.00388	-1454.2		0.00388	517.11
3.888	-21.32		0.003888	-323.86		0.003888	-1490.4		0.003888	604.37
3.896	-21.232		0.003896	-436.7		0.003896	-1225.7		0.003896	334.66
3.904	-21.235		0.003904	-455.27		0.003904	-1387.5		0.003904	616.12
3.912	-21.294		0.003912	-735.17		0.003912	-1281.7		0.003912	1136.7
3.92	-21.307		0.00392	-813.43		0.00392	-1042.5		0.00392	946.61
3.928	-21.379		0.003928	-831.3		0.003928	-1193.5		0.003928	281.47
3.936	-21.396		0.003936	-742.09		0.003936	-1181.3		0.003936	511.96
3.944	-21.613		0.003944	-502.26		0.003944	-1291.4		0.003944	644.75
3.952	-21.496		0.003952	-278.3		0.003952	-1349.9		0.003952	606.89
3.96	-21.664		0.00396	-329.94		0.00396	-1378.7		0.00396	287.02
3.968	-21.901		0.003968	-563.43		0.003968	-1257.7		0.003968	181.41
3.976	-21.63		0.003976	-592.34		0.003976	-1158.1		0.003976	146.65
3.984	-21.628		0.003984	-848.13		0.003984	-1170.1		0.003984	847.03
3.992	-21.575		0.003992	-808.55		0.003992	-927.56		0.003992	1134.9
4	-21.817		0.004	-748.21		0.004	-940.82		0.004	696.42

## Sheet: Sheet4
data for Fig. 3c
model i			model i
source 2			source 2
loading speed-0.002m/s			loading speed-2m/s
Time(s)	Force(N)		Time(s)	Force(N)
0	0.68388		0	246.24
0.008	0.069193		8e-06	-20.7
0.016	0.10116		1.6e-05	41.335
0.024	0.15126		2.4e-05	-29.45
0.032	0.20167		3.2e-05	242.15
0.04	0.25187		4e-05	-156.5
0.048	0.30204		4.8e-05	422.48
0.056	0.35218		5.6e-05	-541.8
0.064	0.40232		6.4e-05	-674.04
0.072	0.45237		7.2e-05	127.2
0.08	0.50235		8e-05	434.31
0.088	0.5524		8.8e-05	287.11
0.096	0.60252		9.6e-05	-106.7
0.104	0.65233		0.000104	176.24
0.112	0.70194		0.000112	-235.4
0.12	0.75213		0.00012	-662.82
0.128	0.80265		0.000128	101.2
0.136	0.85318		0.000136	209.7
0.144	0.9037		0.000144	369.72
0.152	0.95528		0.000152	-151.92
0.16	1.0075		0.00016	-527.2
0.168	1.0597		0.000168	-151.46
0.176	1.1119		0.000176	-449.61
0.184	1.1641		0.000184	340.76
0.192	1.2163		0.000192	403.76
0.2	1.2685		0.0002	562.41
0.208	1.3207		0.000208	-186.36
0.216	1.3696		0.000216	-312
0.224	1.4165		0.000224	-112.39
0.232	1.4634		0.000232	-727.81
0.24	1.5103		0.00024	139.53
0.248	1.5572		0.000248	554.64
0.256	1.6041		0.000256	247.95
0.264	1.651		0.000264	321.66
0.272	1.6979		0.000272	-79.632
0.28	1.7451		0.00028	-407.55
0.288	1.7926		0.000288	-552.54
0.296	1.84		0.000296	-18.212
0.304	1.8874		0.000304	162.13
0.312	1.9349		0.000312	427.38
0.32	1.9823		0.00032	505.26
0.328	2.0297		0.000328	-120.14
0.336	2.0772		0.000336	-257.4
0.344	2.1246		0.000344	-339.01
0.352	2.1721		0.000352	-514.56
0.36	2.2195		0.00036	230.17
0.368	2.2669		0.000368	424.15
0.376	2.3144		0.000376	332.89
0.384	2.3618		0.000384	215.27
0.392	2.4093		0.000392	-77.953
0.4	2.4567		0.0004	-493.57
0.408	2.5048		0.000408	-514.3
0.416	2.5533		0.000416	135.49
0.424	2.6018		0.000424	11.37
0.432	2.6503		0.000432	514.02
0.44	2.6988		0.00044	415.9
0.448	2.7473		0.000448	33.338
0.456	2.7958		0.000456	-400.64
0.464	2.8443		0.000464	-270.7
0.472	2.8928		0.000472	-301.77
0.48	2.9413		0.00048	-195.27
0.488	2.9898		0.000488	461.03
0.496	3.0383		0.000496	548.76
0.504	3.0868		0.000504	232.31
0.512	3.1353		0.000512	-132.14
0.52	3.1834		0.00052	-308.2
0.528	3.2298		0.000528	-380.05
0.536	3.2763		0.000536	-356.34
0.544	3.3228		0.000544	129.32
0.552	3.3693		0.000552	512.94
0.56	3.4158		0.00056	413.41
0.568	3.4623		0.000568	133.06
0.576	3.5088		0.000576	-105.76
0.584	3.5553		0.000584	-289.36
0.592	3.6018		0.000592	-471.62
0.6	3.6483		0.0006	-205.22
0.608	3.6948		0.000608	289.72
0.616	3.7413		0.000616	371.21
0.624	3.7877		0.000624	302.99
0.632	3.8342		0.000632	186.09
0.64	3.8812		0.00064	-143.58
0.648	3.9283		0.000648	-451.45
0.656	3.9754		0.000656	-438.6
0.664	4.0224		0.000664	-9.5462
0.672	4.0695		0.000672	314.66
0.68	4.1166		0.00068	353.91
0.688	4.1637		0.000688	381.74
0.696	4.2107		0.000696	148.59
0.704	4.2578		0.000704	-348.83
0.712	4.3049		0.000712	-531.38
0.72	4.352		0.00072	-265.62
0.728	4.3991		0.000728	68.665
0.736	4.4461		0.000736	247.26
0.744	4.4932		0.000744	393.57
0.752	4.5397		0.000752	341.57
0.76	4.5853		0.00076	-55.926
0.768	4.6309		0.000768	-439.11
0.776	4.6766		0.000776	-418.41
0.784	4.7222		0.000784	-152.71
0.792	4.7679		0.000792	52.947
0.8	4.8135		0.0008	307.56
0.808	4.8591		0.000808	427.91
0.816	4.9048		0.000816	294.23
0.824	4.9504		0.000824	-8.1207
0.832	4.9961		0.000832	-402.62
0.84	5.0417		0.00084	-398.33
0.848	5.0873		0.000848	-313.3
0.856	5.133		0.000856	-31.687
0.864	5.1788		0.000864	209.88
0.872	5.234		0.000872	332.5
0.88	5.2892		0.00088	339.13
0.888	5.3444		0.000888	204.2
0.896	5.3996		0.000896	-34.829
0.904	5.4548		0.000904	-330.53
0.912	5.51		0.000912	-362.9
0.92	5.5652		0.00092	-332.1
0.928	5.6204		0.000928	19.767
0.936	5.6756		0.000936	303.84
0.944	5.7308		0.000944	387.1
0.952	5.786		0.000952	309.84
0.96	5.8412		0.00096	35.66
0.968	5.8964		0.000968	-172.5
0.976	5.9516		0.000976	-345.09
0.984	5.9877		0.000984	-301.01
0.992	6.0124		0.000992	-209.4
1	6.037		0.001	59.687
1.008	6.0617		0.001008	287.06
1.016	6.0864		0.001016	391.08
1.024	6.1111		0.001024	315.42
1.032	6.1357		0.001032	19.555
1.04	6.1604		0.00104	-209.18
1.048	6.1851		0.001048	-401.93
1.056	6.2282		0.001056	-280.87
1.064	6.2912		0.001064	-102.1
1.072	6.3542		0.001072	121.56
1.08	6.4173		0.00108	296.25
1.088	6.4803		0.001088	324.98
1.096	6.5341		0.001096	234.87
1.104	6.5557		0.001104	-0.71208
1.112	6.5772		0.001112	-210.1
1.12	6.5987		0.00112	-405.71
1.128	6.6672		0.001128	-265.3
1.136	6.737		0.001136	-62.325
1.144	6.7711		0.001144	208.19
1.152	6.7947		0.001152	391.37
1.16	6.851		0.00116	313.54
1.168	6.9072		0.001168	152.33
1.176	6.9349		0.001176	-111.27
1.184	6.9895		0.001184	-271.96
1.192	7.0301		0.001192	-377.2
1.2	7.0771		0.0012	-226.72
1.208	7.1183		0.001208	-28.547
1.216	7.1662		0.001216	225.2
1.224	7.2091		0.001224	391.94
1.232	7.2532		0.001232	298.78
1.24	7.2984		0.00124	116.15
1.248	7.3423		0.001248	-176.54
1.256	7.3866		0.001256	-297.44
1.264	7.4311		0.001264	-325.61
1.272	7.4753		0.001272	-136.94
1.28	7.5196		0.00128	86.393
1.288	7.5638		0.001288	245.01
1.296	7.6081		0.001296	336.63
1.304	7.6523		0.001304	227.72
1.312	7.6964		0.001312	52.709
1.32	7.7406		0.00132	-203.52
1.328	7.7849		0.001328	-303.1
1.336	7.8294		0.001336	-318.29
1.344	7.8738		0.001344	-94.491
1.352	7.9178		0.001352	164.41
1.36	7.9615		0.00136	295.04
1.368	8.0052		0.001368	350.97
1.376	8.0501		0.001376	182.71
1.384	8.0957		0.001384	-9.5935
1.392	8.1413		0.001392	-231.45
1.4	8.1869		0.0014	-300.81
1.408	8.2325		0.001408	-288.03
1.416	8.2781		0.001416	-70.311
1.424	8.3218		0.001424	176.71
1.432	8.3643		0.001432	300.67
1.44	8.4068		0.00144	342.01
1.448	8.4493		0.001448	135.32
1.456	8.4917		0.001456	-72.09
1.464	8.5342		0.001464	-280.57
1.472	8.5779		0.001472	-293.8
1.48	8.6224		0.00148	-201.78
1.488	8.6669		0.001488	17.874
1.496	8.7114		0.001496	250.59
1.504	8.7559		0.001504	308.64
1.512	8.8004		0.001512	297.46
1.52	8.8439		0.00152	78.255
1.528	8.8867		0.001528	-125.99
1.536	8.9295		0.001536	-312.04
1.544	8.9723		0.001544	-289.5
1.552	9.0151		0.001552	-154.61
1.56	9.0579		0.00156	72.892
1.568	9.1013		0.001568	304.3
1.576	9.1451		0.001576	303.16
1.584	9.1889		0.001584	247.47
1.592	9.2327		0.001592	27.675
1.6	9.2765		0.0016	-154.05
1.608	9.3203		0.001608	-289.12
1.616	9.3636		0.001616	-247.4
1.624	9.4064		0.001624	-110.52
1.632	9.4493		0.001632	95.654
1.64	9.4922		0.00164	301.55
1.648	9.535		0.001648	273.47
1.656	9.5779		0.001656	214.08
1.664	9.621		0.001664	60.206
1.672	9.6643		0.001672	-93.821
1.68	9.7077		0.00168	-248.01
1.688	9.751		0.001688	-248.22
1.696	9.7943		0.001696	-165.48
1.704	9.8376		0.001704	-82.788
1.712	9.8807		0.001712	12.897
1.72	9.9235		0.00172	127.49
1.728	9.9662		0.001728	241.99
1.736	10.009		0.001736	313.46
1.744	10.052		0.001744	174.76
1.752	10.095		0.001752	35.929
1.76	10.138		0.00176	-103.03
1.768	10.18		0.001768	-152.26
1.776	10.223		0.001776	-194.81
1.784	10.266		0.001784	-237.37
1.792	10.309		0.001792	-140.65
1.8	10.352		0.0018	18.649
1.808	10.395		0.001808	177.78
1.816	10.438		0.001816	247.11
1.824	10.48		0.001824	206.9
1.832	10.523		0.001832	166.68
1.84	10.566		0.00184	106.93
1.848	10.608		0.001848	-26.796
1.856	10.651		0.001856	-160.64
1.864	10.694		0.001864	-294.6
1.872	10.737		0.001872	-191.44
1.88	10.779		0.00188	-80.973
1.888	10.822		0.001888	29.414
1.896	10.865		0.001896	106.08
1.904	10.907		0.001904	170.38
1.912	10.95		0.001912	234.65
1.92	10.992		0.00192	199.85
1.928	11.035		0.001928	61.693
1.936	11.077		0.001936	-76.582
1.944	11.12		0.001944	-175.74
1.952	11.162		0.001952	-157.28
1.96	11.205		0.00196	-138.82
1.968	11.247		0.001968	-119.4
1.976	11.29		0.001976	4.2743
1.984	11.332		0.001984	127.86
1.992	11.374		0.001992	251.34
2	11.417		0.002	214.61
2.008	11.459		0.002008	129.93
2.016	11.502		0.002016	45.209
2.024	11.544		0.002024	-35.596
2.032	11.586		0.002032	-113.04
2.04	11.628		0.00204	-190.53
2.048	11.671		0.002048	-210.06
2.056	11.713		0.002056	-87.472
2.064	11.755		0.002064	35.016
2.072	11.798		0.002072	151.86
2.08	11.84		0.00208	164
2.088	11.882		0.002088	176.14
2.096	11.924		0.002096	188.27
2.104	11.966		0.002104	91.028
2.112	12.009		0.002112	-32.054
2.12	12.051		0.00212	-155.23
2.128	12.093		0.002128	-179.45
2.136	12.135		0.002136	-128.95
2.144	12.177		0.002144	-78.473
2.152	12.219		0.002152	-15.848
2.16	12.261		0.00216	71.629
2.168	12.303		0.002168	159.06
2.176	12.346		0.002176	230.41
2.184	12.388		0.002184	139.16
2.192	12.43		0.002192	47.857
2.2	12.472		0.0022	-43.507
2.208	12.514		0.002208	-83.966
2.216	12.556		0.002216	-115.48
2.224	12.598		0.002224	-147.01
2.232	12.64		0.002232	-94.982
2.24	12.684		0.00224	10.492
2.248	12.732		0.002248	115.89
2.256	12.78		0.002256	171.8
2.264	12.827		0.002264	143.55
2.272	12.875		0.002272	115.29
2.28	12.923		0.00228	78.946
2.288	12.971		0.002288	-12.057
2.296	13.019		0.002296	-103.11
2.304	13.066		0.002304	-194.22
2.312	13.114		0.002312	-135.95
2.32	13.162		0.00232	-59.222
2.328	13.21		0.002328	17.467
2.336	13.253		0.002336	76.853
2.344	13.292		0.002344	127
2.352	13.33		0.002352	177.13
2.36	13.368		0.00236	165.57
2.368	13.406		0.002368	65.066
2.376	13.444		0.002376	-35.505
2.384	13.483		0.002384	-118.48
2.392	13.521		0.002392	-115.37
2.4	13.559		0.0024	-112.25
2.408	13.597		0.002408	-109.15
2.416	13.635		0.002416	-21.273
2.424	13.674		0.002424	72.993
2.432	13.713		0.002432	167.2
2.44	13.755		0.00244	161.68
2.448	13.797		0.002448	111.34
2.456	13.839		0.002456	60.975
2.464	13.881		0.002464	6.1167
2.472	13.923		0.002472	-54.35
2.48	13.965		0.00248	-114.84
2.488	14.007		0.002488	-145.64
2.496	14.049		0.002496	-64.484
2.504	14.091		0.002504	16.627
2.512	14.132		0.002512	97.696
2.52	14.173		0.00252	110.89
2.528	14.212		0.002528	122
2.536	14.252		0.002536	133.12
2.544	14.291		0.002544	73.106
2.552	14.331		0.002552	-13.329
2.56	14.37		0.00256	-99.811
2.568	14.41		0.002568	-125.67
2.576	14.449		0.002576	-88.375
2.584	14.489		0.002584	-51.098
2.592	14.528		0.002592	-6.8491
2.6	14.569		0.0026	58.536
2.608	14.611		0.002608	123.89
2.616	14.653		0.002616	187.91
2.624	14.695		0.002624	117.83
2.632	14.736		0.002632	47.715
2.64	14.778		0.00264	-22.437
2.648	14.82		0.002648	-59.564
2.656	14.862		0.002656	-86.863
2.664	14.903		0.002664	-114.17
2.672	14.943		0.002672	-84.085
2.68	14.983		0.00268	-3.0517
2.688	15.023		0.002688	77.938
2.696	15.063		0.002696	131.48
2.704	15.103		0.002704	117.94
2.712	15.143		0.002712	104.39
2.72	15.183		0.00272	88.176
2.728	15.224		0.002728	20.337
2.736	15.266		0.002736	-47.532
2.744	15.308		0.002744	-115.43
2.752	15.351		0.002752	-90.012
2.76	15.393		0.00276	-42.698
2.768	15.435		0.002768	4.5982
2.776	15.477		0.002776	45.392
2.784	15.52		0.002784	81.34
2.792	15.561		0.002792	117.28
2.8	15.602		0.0028	119.73
2.808	15.643		0.002808	54.08
2.816	15.683		0.002816	-11.599
2.824	15.724		0.002824	-71.111
2.832	15.764		0.002832	-68.087
2.84	15.805		0.00284	-65.065
2.848	15.846		0.002848	-62.046
2.856	15.887		0.002856	-6.7275
2.864	15.928		0.002864	57.843
2.872	15.97		0.002872	122.39
2.88	16.012		0.00288	124.72
2.888	16.053		0.002888	87.274
2.896	16.095		0.002896	49.813
2.904	16.137		0.002904	9.6128
2.912	16.178		0.002912	-35.344
2.92	16.22		0.00292	-80.314
2.928	16.26		0.002928	-111.61
2.936	16.301		0.002936	-51.096
2.944	16.342		0.002944	9.3906
2.952	16.383		0.002952	69.852
2.96	16.424		0.00296	89.487
2.968	16.464		0.002968	104.1
2.976	16.505		0.002976	118.71
2.984	16.546		0.002984	81.991
2.992	16.588		0.002992	17.555
3	16.629		0.003	-46.908
3.008	16.671		0.003008	-77.577
3.016	16.712		0.003016	-59.596
3.024	16.753		0.003024	-41.62
3.032	16.795		0.003032	-18.518
3.04	16.836		0.00304	29.838
3.048	16.877		0.003048	78.181
3.056	16.918		0.003056	126.51
3.064	16.959		0.003064	89.312
3.072	17		0.003072	45.646
3.08	17.041		0.00308	1.9654
3.088	17.081		0.003088	-25.356
3.096	17.122		0.003096	-45.36
3.104	17.163		0.003104	-65.367
3.112	17.204		0.003112	-51.502
3.12	17.246		0.00312	3.8215
3.128	17.287		0.003128	59.126
3.136	17.328		0.003136	100.47
3.144	17.369		0.003144	89.353
3.152	17.41		0.003152	78.236
3.16	17.451		0.00316	67.114
3.168	17.493		0.003168	18.614
3.176	17.533		0.003176	-31.094
3.184	17.574		0.003184	-80.817
3.192	17.615		0.003192	-67.086
3.2	17.656		0.0032	-29.871
3.208	17.697		0.003208	7.3304
3.216	17.738		0.003216	41.056
3.224	17.779		0.003224	71.223
3.232	17.82		0.003232	101.38
3.24	17.861		0.00324	111.4
3.248	17.902		0.003248	60.866
3.256	17.943		0.003256	10.316
3.264	17.984		0.003264	-39.692
3.272	18.025		0.003272	-34.663
3.28	18.066		0.00328	-29.635
3.288	18.107		0.003288	-24.608
3.296	18.148		0.003296	-19.582
3.304	18.189		0.003304	-14.557
3.312	18.23		0.003312	-9.5329
3.32	18.271		0.00332	2.2373
3.328	18.312		0.003328	20.033
3.336	18.353		0.003336	37.825
3.344	18.394		0.003344	55.614
3.352	18.435		0.003352	73.4
3.36	18.476		0.00336	91.183
3.368	18.516		0.003368	77.75
3.376	18.557		0.003376	50.772
3.384	18.598		0.003384	23.79
3.392	18.639		0.003392	-3.1969
3.4	18.68		0.0034	-30.189
3.408	18.721		0.003408	-57.186
3.416	18.762		0.003416	-42.531
3.424	18.803		0.003424	-21.426
3.432	18.844		0.003432	-0.32495
3.44	18.885		0.00344	20.772
3.448	18.926		0.003448	41.865
3.456	18.967		0.003456	50.25
3.464	19.008		0.003464	50.772
3.472	19.049		0.003472	51.295
3.48	19.089		0.00348	51.818
3.488	19.13		0.003488	52.34
3.496	19.171		0.003496	45.439
3.504	19.212		0.003504	25.751
3.512	19.253		0.003512	6.0589
3.52	19.294		0.00352	-13.637
3.528	19.335		0.003528	-33.337
3.536	19.376		0.003536	-47.643
3.544	19.417		0.003544	-22.084
3.552	19.458		0.003552	3.4704
3.56	19.498		0.00356	29.021
3.568	19.539		0.003568	54.567
3.576	19.58		0.003576	66.596
3.584	19.621		0.003584	57.99
3.592	19.662		0.003592	49.382
3.6	19.703		0.0036	40.773
3.608	19.744		0.003608	32.161
3.616	19.784		0.003616	19.082
3.624	19.825		0.003624	3.7896
3.632	19.866		0.003632	-11.504
3.64	19.907		0.00364	-26.8
3.648	19.948		0.003648	-42.098
3.656	19.989		0.003656	-18.144
3.664	20.03		0.003664	7.9849
3.672	20.071		0.003672	34.109
3.68	20.11		0.00368	60.227
3.688	20.15		0.003688	77.897
3.696	20.189		0.003696	66.299
3.704	20.229		0.003704	54.699
3.712	20.268		0.003712	43.098
3.72	20.308		0.00372	31.496
3.728	20.347		0.003728	19.147
3.736	20.387		0.003736	6.0168
3.744	20.426		0.003744	-7.1153
3.752	20.466		0.003752	-20.25
3.76	20.505		0.00376	-33.386
3.768	20.545		0.003768	-18.54
3.776	20.584		0.003776	4.3988
3.784	20.624		0.003784	27.334
3.792	20.664		0.003792	50.264
3.8	20.704		0.0038	71.405
3.808	20.755		0.003808	60.056
3.816	20.806		0.003816	48.707
3.824	20.857		0.003824	37.355
3.832	20.908		0.003832	26.003
3.84	20.959		0.00384	15.687
3.848	21.009		0.003848	7.4537
3.856	21.06		0.003856	-0.7806
3.864	21.111		0.003864	-9.0164
3.872	21.162		0.003872	-17.254
3.88	21.213		0.00388	-9.4971
3.888	21.263		0.003888	8.7544
3.896	21.314		0.003896	27.003
3.904	21.365		0.003904	45.25
3.912	21.416		0.003912	63.495
3.92	21.467		0.00392	55.34
3.928	21.513		0.003928	43.593
3.936	21.549		0.003936	31.843
3.944	21.585		0.003944	20.091
3.952	21.621		0.003952	9.8269
3.96	21.658		0.00396	7.5397
3.968	21.694		0.003968	5.2523
3.976	21.73		0.003976	2.9646
3.984	21.767		0.003984	0.67657
3.992	21.803		0.003992	5.2854
4	21.839		0.004	18.971

## Sheet: Sheet5
data for Fig. 3d
model i (2*2 unit cells)			model i (2*2 unit cells)
source 1			source 1
loading speed-0.002m/s			loading speed-2m/s
Time(s)	Force(N)		Time(s)	Force(N)
0	-0.61237		0	-150.65
0.02	-0.14688		2e-05	-1259
0.04	-0.27896		4e-05	1018.2
0.06	-0.42094		6e-05	-69.34
0.08	-0.55341		8e-05	-422.51
0.1	-0.68843		0.0001	1581
0.12	-0.82893		0.00012	80.319
0.14	-0.96469		0.00014	-514.24
0.16	-1.1059		0.00016	719.83
0.18	-1.2464		0.00018	-841.41
0.2	-1.3906		0.0002	-639.08
0.22	-1.5296		0.00022	763.53
0.24	-1.6608		0.00024	-469.45
0.26	-1.7953		0.00026	-79.007
0.28	-1.934		0.00028	743.87
0.3	-2.0697		0.0003	-780.77
0.32	-2.213		0.00032	-288.13
0.34	-2.3522		0.00034	593.08
0.36	-2.4798		0.00036	-486.38
0.38	-2.6156		0.00038	139.98
0.4	-2.755		0.0004	891.22
0.42	-2.8903		0.00042	-535.54
0.44	-3.029		0.00044	-213.5
0.46	-3.1664		0.00046	392.16
0.48	-3.296		0.00048	-788.61
0.5	-3.4304		0.0005	-4.6962
0.52	-3.5678		0.00052	869.28
0.54	-3.7047		0.00054	-452.84
0.56	-3.841		0.00056	130.88
0.58	-3.9723		0.00058	619.81
0.6	-4.1057		0.0006	-1069.4
0.62	-4.2415		0.00062	-169.79
0.64	-4.3752		0.00064	701.61
0.66	-4.5112		0.00066	-722.32
0.68	-4.6473		0.00068	384.1
0.7	-4.7757		0.0007	918.27
0.72	-4.9086		0.00072	-1015.2
0.74	-5.0466		0.00074	7.5647
0.76	-5.1785		0.00076	463.68
0.78	-5.3112		0.00078	-1060.3
0.8	-5.4453		0.0008	492.83
0.82	-5.5759		0.00082	870.61
0.84	-5.7082		0.00084	-862.39
0.86	-5.8435		0.00086	394.56
0.88	-5.976		0.00088	335.05
0.9	-6.1072		0.0009	-1188.2
0.92	-6.2381		0.00092	446.06
0.94	-6.3703		0.00094	522.11
0.96	-6.5044		0.00096	-1061.4
0.98	-6.6351		0.00098	125.62
1	-6.7658		0.001	-106.8
1.02	-6.8986		0.00102	-819.63
1.04	-7.0283		0.00104	641.12
1.06	-7.1593		0.00106	-148.81
1.08	-7.2933		0.00108	-1068
1.1	-7.4229		0.0011	491.06
1.12	-7.5513		0.00112	-101.48
1.14	-7.6839		0.00114	-956.34
1.16	-7.8151		0.00116	376.81
1.18	-7.9443		0.00118	-43.985
1.2	-8.0751		0.0012	-519.83
1.22	-8.2051		0.00122	797.91
1.24	-8.3346		0.00124	156.58
1.26	-8.4646		0.00126	-648.96
1.28	-8.5948		0.00128	396.52
1.3	-8.7242		0.0013	-158.53
1.32	-8.8542		0.00132	-666.34
1.34	-8.9837		0.00134	623.35
1.36	-9.1125		0.00136	48.005
1.38	-9.2416		0.00138	-629.22
1.4	-9.3699		0.0014	497.77
1.42	-9.4985		0.00142	-128.9
1.44	-9.6276		0.00144	-703.36
1.46	-9.7565		0.00146	506.96
1.48	-9.8858		0.00148	-304.48
1.5	-10.014		0.0015	-752.23
1.52	-10.142		0.00152	743.76
1.54	-10.27		0.00154	-170.72
1.56	-10.398		0.00156	-629.25
1.58	-10.526		0.00158	805.1
1.6	-10.653		0.0016	-306.45
1.62	-10.781		0.00162	-723.09
1.64	-10.909		0.00164	743.42
1.66	-11.037		0.00166	-356.81
1.68	-11.164		0.00168	-469.1
1.7	-11.291		0.0017	996.36
1.72	-11.418		0.00172	-415.51
1.74	-11.545		0.00174	-403.68
1.76	-11.672		0.00176	837.09
1.78	-11.799		0.00178	-668.21
1.8	-11.926		0.0018	-356.32
1.82	-12.052		0.00182	931.75
1.84	-12.179		0.00184	-567.41
1.86	-12.306		0.00186	-71.668
1.88	-12.432		0.00188	899.94
1.9	-12.558		0.0019	-774.71
1.92	-12.684		0.00192	-171.99
1.94	-12.81		0.00194	531.65
1.96	-12.936		0.00196	-1162.8
1.98	-13.061		0.00198	-158.05
2	-13.187		0.002	778.96
2.02	-13.313		0.00202	-582.66
2.04	-13.438		0.00204	209.88
2.06	-13.564		0.00206	476.88
2.08	-13.689		0.00208	-1150.3
2.1	-13.814		0.0021	-150.06
2.12	-13.939		0.00212	436.74
2.14	-14.064		0.00214	-1407.1
2.16	-14.189		0.00216	-754.09
2.18	-14.314		0.00218	102.2
2.2	-14.439		0.0022	-799.89
2.22	-14.563		0.00222	-237.98
2.24	-14.688		0.00224	428.3
2.26	-14.812		0.00226	-90.052
2.28	-14.937		0.00228	488.34
2.3	-15.061		0.0023	197.21
2.32	-15.185		0.00232	-797.09
2.34	-15.309		0.00234	144.56
2.36	-15.433		0.00236	-114.51
2.38	-15.557		0.00238	-1129.9
2.4	-15.681		0.0024	117.47
2.42	-15.805		0.00242	36.303
2.44	-15.929		0.00244	-942.28
2.46	-16.052		0.00246	258.42
2.48	-16.176		0.00248	61.92
2.5	-16.299		0.0025	-1051.5
2.52	-16.422		0.00252	101.71
2.54	-16.546		0.00254	-336.08
2.56	-16.669		0.00256	-1348.5
2.58	-16.792		0.00258	-145.94
2.6	-16.915		0.0026	-712.62
2.62	-17.038		0.00262	-1616.1
2.64	-17.161		0.00264	-142.97
2.66	-17.284		0.00266	-964.3
2.68	-17.406		0.00268	-1541.8
2.7	-17.529		0.0027	55.134
2.72	-17.652		0.00272	-1007.6
2.74	-17.774		0.00274	-1310.3
2.76	-17.897		0.00276	138.39
2.78	-18.019		0.00278	-1240.7
2.8	-18.141		0.0028	-1479.9
2.82	-18.263		0.00282	-188.48
2.84	-18.385		0.00284	-1588.2
2.86	-18.507		0.00286	-1501.5
2.88	-18.629		0.00288	-342.74
2.9	-18.751		0.0029	-1657.9
2.92	-18.873		0.00292	-1073.5
2.94	-18.995		0.00294	119.47
2.96	-19.116		0.00296	-1547.3
2.98	-19.238		0.00298	-994.29
3	-19.36		0.003	184.49
3.02	-19.481		0.00302	-1259.4
3.04	-19.602		0.00304	-1078.3
3.06	-19.724		0.00306	-55.944
3.08	-19.845		0.00308	-816.32
3.1	-19.967		0.0031	-820.96
3.12	-20.09		0.00312	-676.63
3.14	-20.213		0.00314	-1177.6
3.16	-20.337		0.00316	-758.77
3.18	-20.456		0.00318	-516.01
3.2	-20.575		0.0032	-782.27
3.22	-20.695		0.00322	-491.17
3.24	-20.815		0.00324	-394.86
3.26	-20.937		0.00326	-522.27
3.28	-21.059		0.00328	-763.12
3.3	-21.18		0.0033	-652
3.32	-21.3		0.00332	-464.67
3.34	-21.42		0.00334	-535.36
3.36	-21.539		0.00336	-752.67
3.38	-21.66		0.00338	-1245.1
3.4	-21.781		0.0034	-1046.5
3.42	-21.902		0.00342	-1009.7
3.44	-22.022		0.00344	-1846.5
3.46	-22.141		0.00346	-1274.1
3.48	-22.26		0.00348	-852.97
3.5	-22.379		0.0035	-1888
3.52	-22.499		0.00352	-984.23
3.54	-22.619		0.00354	-942.73
3.56	-22.74		0.00356	-2103.6
3.58	-22.859		0.00358	-351.27
3.6	-22.979		0.0036	-570.16
3.62	-23.098		0.00362	-1731.9
3.64	-23.217		0.00364	253.81
3.66	-23.337		0.00366	-257.36
3.68	-23.457		0.00368	-1476.1
3.7	-23.576		0.0037	123.17
3.72	-23.696		0.00372	-527.9
3.74	-23.815		0.00374	-924.51
3.76	-23.934		0.00376	199.66
3.78	-24.054		0.00378	-1012.4
3.8	-24.173		0.0038	-1260
3.82	-24.292		0.00382	-585.38
3.84	-24.411		0.00384	-1491.6
3.86	-24.531		0.00386	-997.69
3.88	-24.65		0.00388	-996.84
3.9	-24.769		0.0039	-1427.2
3.92	-24.888		0.00392	-1079.3
3.94	-25.007		0.00394	-1505.9
3.96	-25.126		0.00396	-1366.8
3.98	-25.245		0.00398	-761.12
4	-25.363		0.004	-1153.6
4.02	-25.482		0.00402	-776.26
4.04	-25.601		0.00404	-822.93
4.06	-25.72		0.00406	-1255.4
4.08	-25.838		0.00408	-421.67
4.1	-25.957		0.0041	-188.06
4.12	-26.076		0.00412	-908.73
4.14	-26.194		0.00414	-496.7
4.16	-26.313		0.00416	-296.36
4.18	-26.435		0.00418	-1178.7
4.2	-26.558		0.0042	-879.34
4.22	-26.68		0.00422	-517.44
4.24	-26.803		0.00424	-1097.2
4.26	-26.926		0.00426	-886.93
4.28	-27.041		0.00428	-1158.8
4.3	-27.155		0.0043	-1663.2
4.32	-27.269		0.00432	-640.84
4.34	-27.384		0.00434	-736.38
4.36	-27.498		0.00436	-1265.2
4.38	-27.612		0.00438	-868.58
4.4	-27.727		0.0044	-946.93
4.42	-27.841		0.00442	-916.46
4.44	-27.955		0.00444	-769.2
4.46	-28.07		0.00446	-801.37
4.48	-28.191		0.00448	-410.62
4.5	-28.314		0.0045	-991.45
4.52	-28.437		0.00452	-1135.7
4.54	-28.559		0.00454	-747.97
4.56	-28.682		0.00456	-1010.6
4.58	-28.804		0.00458	-539.62
4.6	-28.919		0.0046	-753.34
4.62	-29.031		0.00462	-1571
4.64	-29.143		0.00464	-792.8
4.66	-29.256		0.00466	-765.43
4.68	-29.382		0.00468	-1200.6
4.7	-29.508		0.0047	-495.85
4.72	-29.619		0.00472	-828.48
4.74	-29.732		0.00474	-1245.9
4.76	-29.856		0.00476	-586.78
4.78	-29.97		0.00478	-899.06
4.8	-30.087		0.0048	-1074.2
4.82	-30.205		0.00482	-284.96
4.84	-30.323		0.00484	-1127.5
4.86	-30.441		0.00486	-1573
4.88	-30.559		0.00488	-532.64
4.9	-30.676		0.0049	-928.71
4.92	-30.794		0.00492	-1021.2
4.94	-30.911		0.00494	-684.33
4.96	-31.029		0.00496	-1286.8
4.98	-31.146		0.00498	-802.4
5	-31.263		0.005	-450.36
5.02	-31.382		0.00502	-940.54
5.04	-31.5		0.00504	-693.65
5.06	-31.618		0.00506	-688.35
5.08	-31.734		0.00508	-898.95
5.1	-31.851		0.0051	-965.44
5.12	-31.969		0.00512	-717
5.14	-32.087		0.00514	-575.17
5.16	-32.204		0.00516	-1104.8
5.18	-32.321		0.00518	-1317.4
5.2	-32.438		0.0052	-943.38
5.22	-32.555		0.00522	-1058.4
5.24	-32.673		0.00524	-1037.5
5.26	-32.79		0.00526	-984.59
5.28	-32.907		0.00528	-1561
5.3	-33.024		0.0053	-1141.5
5.32	-33.142		0.00532	-459.39
5.34	-33.259		0.00534	-1291.9
5.36	-33.376		0.00536	-947.57
5.38	-33.493		0.00538	-455.98
5.4	-33.61		0.0054	-1221.8
5.42	-33.727		0.00542	-497.86
5.44	-33.845		0.00544	-317.49
5.46	-33.962		0.00546	-1104.8
5.48	-34.079		0.00548	-640.46
5.5	-34.196		0.0055	-662.91
5.52	-34.313		0.00552	-1373.8
5.54	-34.43		0.00554	-677.72
5.56	-34.547		0.00556	-490.93
5.58	-34.664		0.00558	-1523
5.6	-34.781		0.0056	-1090.4
5.62	-34.898		0.00562	-821.09
5.64	-35.015		0.00564	-1053.1
5.66	-35.132		0.00566	-759.37
5.68	-35.25		0.00568	-967.18
5.7	-35.367		0.0057	-1131.4
5.72	-35.484		0.00572	-580.56
5.74	-35.601		0.00574	-419.56
5.76	-35.718		0.00576	-854.3
5.78	-35.835		0.00578	-878.71
5.8	-35.952		0.0058	-359.73
5.82	-36.069		0.00582	-908.47
5.84	-36.186		0.00584	-1113
5.86	-36.304		0.00586	-504.72
5.88	-36.425		0.00588	-1040.8
5.9	-36.545		0.0059	-1354.7
5.92	-36.666		0.00592	-951.98
5.94	-36.786		0.00594	-1257.7
5.96	-36.902		0.00596	-1271.9
5.98	-37.017		0.00598	-714.83
6	-37.131		0.006	-1421.4
6.02	-37.246		0.00602	-1338.3
6.04	-37.36		0.00604	-309.98
6.06	-37.479		0.00606	-1001.7
6.08	-37.598		0.00608	-1111.6
6.1	-37.717		0.0061	-324.61
6.12	-37.836		0.00612	-914.1
6.14	-37.953		0.00614	-849.07
6.16	-38.068		0.00616	-342.99
6.18	-38.182		0.00618	-1183.4
6.2	-38.297		0.0062	-1228.8
6.22	-38.411		0.00622	-550.37
6.24	-38.529		0.00624	-1367.7
6.26	-38.647		0.00626	-1434.1
6.28	-38.765		0.00628	-599.97
6.3	-38.883		0.0063	-1224.3
6.32	-38.998		0.00632	-1111.5
6.34	-39.113		0.00634	-436.75
6.36	-39.228		0.00636	-753.62
6.38	-39.346		0.00638	-717.46
6.4	-39.464		0.0064	-652.28
6.42	-39.582		0.00642	-682.85
6.44	-39.698		0.00644	-615.11
6.46	-39.814		0.00646	-580.58
6.48	-39.931		0.00648	-1080.5
6.5	-40.048		0.0065	-1369.6
6.52	-40.166		0.00652	-1171.2
6.54	-40.282		0.00654	-913.03
6.56	-40.399		0.00656	-1531.8
6.58	-40.516		0.00658	-1604.2
6.6	-40.634		0.0066	-681.95
6.62	-40.751		0.00662	-1198.8
6.64	-40.867		0.00664	-824.67
6.66	-40.985		0.00666	-502.4
6.68	-41.103		0.00668	-1247.7
6.7	-41.219		0.0067	-848.4
6.72	-41.336		0.00672	-445.92
6.74	-41.454		0.00674	-1462.6
6.76	-41.571		0.00676	-1427.6
6.78	-41.688		0.00678	-888.71
6.8	-41.806		0.0068	-1605.4
6.82	-41.923		0.00682	-1388.8
6.84	-42.04		0.00684	-1223.2
6.86	-42.158		0.00686	-1370.8
6.88	-42.275		0.00688	-1155.9
6.9	-42.392		0.0069	-848.81
6.92	-42.51		0.00692	-1185.4
6.94	-42.627		0.00694	-982.61
6.96	-42.744		0.00696	-673.85
6.98	-42.862		0.00698	-1281.7
7	-42.979		0.007	-1151.8
7.02	-43.097		0.00702	-874.31
7.04	-43.214		0.00704	-1620.4
7.06	-43.331		0.00706	-1546.8
7.08	-43.449		0.00708	-949.92
7.1	-43.566		0.0071	-1136.4
7.12	-43.684		0.00712	-1099.7
7.14	-43.801		0.00714	-1032
7.16	-43.919		0.00716	-763.3
7.18	-44.036		0.00718	-649.9
7.2	-44.154		0.0072	-958.93
7.22	-44.273		0.00722	-931.19
7.24	-44.393		0.00724	-970.17
7.26	-44.512		0.00726	-1112.4
7.28	-44.632		0.00728	-845.74
7.3	-44.749		0.0073	-1429
7.32	-44.865		0.00732	-1624.6
7.34	-44.981		0.00734	-775.16
7.36	-45.097		0.00736	-1213.3
7.38	-45.214		0.00738	-1400.8
7.4	-45.331		0.0074	-600.47
7.42	-45.448		0.00742	-1089.2
7.44	-45.566		0.00744	-955.99
7.46	-45.683		0.00746	-478.58
7.48	-45.8		0.00748	-1276.7
7.5	-45.917		0.0075	-1240.1
7.52	-46.039		0.00752	-641.95
7.54	-46.167		0.00754	-1492.1
7.56	-46.294		0.00756	-1611.3
7.58	-46.422		0.00758	-905.18
7.6	-46.549		0.0076	-1504.4
7.62	-46.677		0.00762	-1585.2
7.64	-46.804		0.00764	-705.85
7.66	-46.932		0.00766	-1182.7
7.68	-47.035		0.00768	-1384
7.7	-47.137		0.0077	-422.43
7.72	-47.239		0.00772	-1028
7.74	-47.341		0.00774	-1126.1
7.76	-47.443		0.00776	-742.68
7.78	-47.544		0.00778	-1486.4
7.8	-47.646		0.0078	-1227.2
7.82	-47.77		0.00782	-845.82
7.84	-47.932		0.00784	-1553.8
7.86	-48.059		0.00786	-1447
7.88	-48.16		0.00788	-900.83
7.9	-48.279		0.0079	-1240.1
7.92	-48.398		0.00792	-863.7
7.94	-48.516		0.00794	-843.43
7.96	-48.635		0.00796	-975.27
7.98	-48.753		0.00798	-677.01
8	-48.871		0.008	-702.11
8.02	-48.99		0.00802	-874.68
8.04	-49.109		0.00804	-1305.8
8.06	-49.227		0.00806	-1271.5
8.08	-49.345		0.00808	-969.68
8.1	-49.464		0.0081	-1384.7
8.12	-49.582		0.00812	-1559.5
8.14	-49.701		0.00814	-1028.6
8.16	-49.819		0.00816	-1097.4
8.18	-49.938		0.00818	-923.18
8.2	-50.056		0.0082	-808.85
8.22	-50.175		0.00822	-959.47
8.24	-50.294		0.00824	-815.62
8.26	-50.412		0.00826	-614.72
8.28	-50.531		0.00828	-1040.6
8.3	-50.65		0.0083	-1381.3
8.32	-50.769		0.00832	-1051.5
8.34	-50.887		0.00834	-1445.1
8.36	-51.007		0.00836	-1574.4
8.38	-51.128		0.00838	-1064.6
8.4	-51.248		0.0084	-1329.5
8.42	-51.366		0.00842	-1505
8.44	-51.484		0.00844	-678.11
8.46	-51.602		0.00846	-972.5
8.48	-51.721		0.00848	-1184.2
8.5	-51.841		0.0085	-785.71
8.52	-51.96		0.00852	-1259.5
8.54	-52.084		0.00854	-1151.8
8.56	-52.208		0.00856	-894.02
8.58	-52.332		0.00858	-1691.4
8.6	-52.456		0.0086	-1615.8
8.62	-52.581		0.00862	-994.08
8.64	-52.705		0.00864	-1287.2
8.66	-52.822		0.00866	-1240.7
8.68	-52.937		0.00868	-1144.6
8.7	-53.053		0.0087	-975.01
8.72	-53.169		0.00872	-706.92
8.74	-53.284		0.00874	-967.56
8.76	-53.4		0.00876	-1197.1
8.78	-53.517		0.00878	-1425.5
8.8	-53.634		0.0088	-979
8.82	-53.752		0.00882	-1295.5
8.84	-53.87		0.00884	-1642.8
8.86	-53.987		0.00886	-1370.2
8.88	-54.105		0.00888	-1081.2
8.9	-54.222		0.0089	-1080.1
8.92	-54.34		0.00892	-1141.1
8.94	-54.458		0.00894	-928.28
8.96	-54.575		0.00896	-864.03
8.98	-54.693		0.00898	-909.28
9	-54.81		0.009	-1102.1
9.02	-54.93		0.00902	-1286.2
9.04	-55.052		0.00904	-1604
9.06	-55.173		0.00906	-1306.2
9.08	-55.295		0.00908	-1458.8
9.1	-55.416		0.0091	-1651.9
9.12	-55.537		0.00912	-1110.6
9.14	-55.659		0.00914	-1247.7
9.16	-55.78		0.00916	-1258.3
9.18	-55.901		0.00918	-697.04
9.2	-56.023		0.0092	-1096.8
9.22	-56.142		0.00922	-1375.8
9.24	-56.26		0.00924	-1042.7
9.26	-56.378		0.00926	-1219.7
9.28	-56.497		0.00928	-1599.9
9.3	-56.615		0.0093	-1636.1
9.32	-56.733		0.00932	-1435.4
9.34	-56.852		0.00934	-1171.9
9.36	-56.97		0.00936	-1124.8
9.38	-57.089		0.00938	-1092.8
9.4	-57.223		0.0094	-1035
9.42	-57.356		0.00942	-790.33
9.44	-57.489		0.00944	-897.46
9.46	-57.623		0.00946	-1474.4
9.48	-57.756		0.00948	-1579.7
9.5	-57.89		0.0095	-1345.8
9.52	-58.023		0.00952	-1413.2
9.54	-58.156		0.00954	-1647.9
9.56	-58.282		0.00956	-1565.4
9.58	-58.382		0.00958	-952.81
9.6	-58.482		0.0096	-828.66
9.62	-58.583		0.00962	-1178.7
9.64	-58.683		0.00964	-1026.4
9.66	-58.783		0.00966	-1147.7
9.68	-58.883		0.00968	-1197.5
9.7	-58.998		0.0097	-1377.3
9.72	-59.131		0.00972	-1804.8
9.74	-59.263		0.00974	-1399.2
9.76	-59.396		0.00976	-1214.7
9.78	-59.517		0.00978	-1341
9.8	-59.619		0.0098	-1195.5
9.82	-59.72		0.00982	-794.18
9.84	-59.854		0.00984	-819.34
9.86	-59.989		0.00986	-1195.3
9.88	-60.093		0.00988	-1237.1
9.9	-60.216		0.0099	-1414.7
9.92	-60.34		0.00992	-1658
9.94	-60.455		0.00994	-1572.9
9.96	-60.578		0.00996	-1472.6
9.98	-60.7		0.00998	-1489.1
10	-60.818		0.01	-1133.7

## Sheet: Sheet6
data for Fig.S1c
Frequency	Pixel-x	Frequency	Pixel-x	Frequency	Pixel-x	Frequency	Pixel-x	Frequency	Pixel-x	Frequency	Pixel-x
23KHz	-0.08	23.3KHz	-0.15	23.4KHz	0.02	23.5KHz	0.1	23.6KHz	0.05	24KHz	0.04
	0.02		-0.06		0.09		0.21		0.05		0.06
	0.1		-0.09		0.14		0.21		0.04		0.11
	0.18		0.14		0.22		0.14		0		0.14
	0.09		0.16		0.07		0.03		-0.09		0.06
	0.05		0.11		0.05		-0.08		-0.18		-0.04
	0.04		0.07		-0.06		-0.11		-0.2		-0.01
	-0.01		-0.07		-0.04		-0.18		-0.06		-0.08
	-0.04		0		-0.06		-0.23		0.01		-0.05
	-0.1		-0.16		-0.08		-0.14		0.03		-0.03
	-0.07		-0.13		-0.03		0.04		0.1		-0.04
	-0.07		-0.09		0.03		0.05		0.17		0.02
	-0.05		-0.1		0.11		0.18		0.16		0.06
	0.1		0.04		0.2		0.15		0.14		0.05
	0.14		0.12		0.21		0.08		0.12		0.02
	0.17		0.16		0.12		0.01		-0.01		-0.03
	0.16		0.18		0.06		-0.11		-0.11		-0.1
	0.1		0.18		0.03		-0.15		-0.18		-0.17
	0.03		0.24		-0.06		-0.22		-0.09		-0.18
	-0.1		0.4		-0.04		-0.16		-0.06		-0.16
	-0.09		0.4		-0.08		-0.14		-0.02		-0.16
	-0.04		-0.08		0.04		-0.12		0.04		-0.08
	-0.013		-0.03		0.09		0		0.11		-0.04
	-0.05		0.09		0.15		0.09		0.07		0.06
	-0.02		0.14		0.25		0.16		0		0.1

## Sheet: Sheet7
data for Fig.S2b
Time	4Gpa-dis.y	16Gpa-dis.y
0	0	0
4.2918e-07	-0.0051459	-4.6859e-05
8.5837e-07	-0.0080213	-0.0013763
1.2876e-06	-0.0071541	-0.002166
1.7167e-06	-0.0094357	-0.0021391
2.1459e-06	-0.010061	-0.0012827
2.5751e-06	-0.013307	-0.0034062
3.0043e-06	-0.016219	-0.0048576
3.4335e-06	-0.018735	-0.0043736
3.8627e-06	-0.02031	-0.0050262
4.2918e-06	-0.022557	-0.006355
4.721e-06	-0.025878	-0.0080352
5.1502e-06	-0.029542	-0.010071
5.5794e-06	-0.031923	-0.0091196
6.0086e-06	-0.031058	-0.0085603
6.4378e-06	-0.029538	-0.01082
6.867e-06	-0.028151	-0.011102
7.2961e-06	-0.03294	-0.011092
7.7253e-06	-0.035876	-0.010511
8.1545e-06	-0.039254	-0.011506
8.5837e-06	-0.040014	-0.011335
9.0129e-06	-0.040219	-0.011736
9.4421e-06	-0.03712	-0.012338
9.8712e-06	-0.038654	-0.012335
1.03e-05	-0.041003	-0.012257
1.073e-05	-0.040187	-0.012566
1.1159e-05	-0.039388	-0.012117
1.1588e-05	-0.037481	-0.010818
1.2017e-05	-0.03931	-0.011513
1.2446e-05	-0.039623	-0.011357
1.2876e-05	-0.042751	-0.010214
1.3305e-05	-0.040642	-0.0099018
1.3734e-05	-0.036401	-0.011007
1.4163e-05	-0.030941	-0.010219
1.4592e-05	-0.031054	-0.0090156
1.5021e-05	-0.031203	-0.0089336
1.5451e-05	-0.030762	-0.0089556
1.588e-05	-0.029938	-0.0077894
1.6309e-05	-0.025635	-0.0073308
1.6738e-05	-0.025575	-0.0073971
1.7167e-05	-0.023802	-0.0069923
1.7597e-05	-0.02444	-0.0066565
1.8026e-05	-0.021378	-0.0062133
1.8455e-05	-0.016627	-0.0059701
1.8884e-05	-0.0114	-0.0053483
1.9313e-05	-0.0094695	-0.0044394
1.9742e-05	-0.007665	-0.0035434
2.0172e-05	-0.0080361	-0.0027298
2.0601e-05	-0.0068879	-0.0014287
2.103e-05	-0.0019151	-0.0013359
2.1459e-05	-0.0008451	-0.00066583
2.1888e-05	0.0016264	0.00033852
2.2318e-05	0.0025813	0.0011087
2.2747e-05	0.0047551	0.001252
2.3176e-05	0.008387	0.0026299
2.3605e-05	0.015269	0.0038223
2.4034e-05	0.017778	0.0045117
2.4464e-05	0.018146	0.0060401
2.4893e-05	0.019052	0.0061619
2.5322e-05	0.018231	0.0057947
2.5751e-05	0.022243	0.0064649
2.618e-05	0.025046	0.0062978
2.6609e-05	0.027202	0.007588
2.7039e-05	0.026761	0.008862
2.7468e-05	0.028841	0.0089404
2.7897e-05	0.030918	0.010182
2.8326e-05	0.035931	0.0092884
2.8755e-05	0.038325	0.0099434
2.9185e-05	0.038084	0.010157
2.9614e-05	0.037713	0.010287
3.0043e-05	0.038334	0.011269
3.0472e-05	0.041717	0.0109
3.0901e-05	0.04187	0.01111
3.133e-05	0.040818	0.0111
3.176e-05	0.037746	0.010949
3.2189e-05	0.037649	0.011618
3.2618e-05	0.038906	0.011614
3.3047e-05	0.039917	0.011686
3.3476e-05	0.039027	0.011169
3.3906e-05	0.036395	0.010643
3.4335e-05	0.035871	0.010143
3.4764e-05	0.036968	0.01011
3.5193e-05	0.038541	0.010382
3.5622e-05	0.037514	0.010405
3.6052e-05	0.034544	0.010597
3.6481e-05	0.032011	0.0094079
3.691e-05	0.03174	0.0087484
3.7339e-05	0.031505	0.0078881
3.7768e-05	0.029349	0.0068837
3.8197e-05	0.024875	0.007513
3.8627e-05	0.020731	0.0065868
3.9056e-05	0.019407	0.006982
3.9485e-05	0.0185	0.0061249
3.9914e-05	0.017312	0.0047053
4.0343e-05	0.012649	0.0045819
4.0773e-05	0.0097773	0.0026687
4.1202e-05	0.0077269	0.0028465
4.1631e-05	0.0083487	0.0020257
4.206e-05	0.00735	0.0012798
4.2489e-05	0.0036522	0.00115
4.2918e-05	0.00017494	-0.00024674
4.3348e-05	-0.00316	-0.00059439
4.3777e-05	-0.0026926	-0.0013952
4.4206e-05	-0.0051818	-0.0023701
4.4635e-05	-0.0080532	-0.0025957
4.5064e-05	-0.013966	-0.0040565
4.5494e-05	-0.016987	-0.0042946
4.5923e-05	-0.018031	-0.0052747
4.6352e-05	-0.018709	-0.005291
4.6781e-05	-0.020972	-0.0056933
4.721e-05	-0.025642	-0.0064041
4.7639e-05	-0.02775	-0.0074419
4.8069e-05	-0.028375	-0.0080248
4.8498e-05	-0.026778	-0.0084315
4.8927e-05	-0.028324	-0.0088768
4.9356e-05	-0.031071	-0.0093495
4.9785e-05	-0.034091	-0.0093561
5.0215e-05	-0.034403	-0.0094237
5.0644e-05	-0.033577	-0.0098882
5.1073e-05	-0.034351	-0.010565
5.1502e-05	-0.037191	-0.011197
5.1931e-05	-0.040964	-0.011066
5.2361e-05	-0.041397	-0.011477
5.279e-05	-0.040833	-0.011089
5.3219e-05	-0.039433	-0.011476
5.3648e-05	-0.041379	-0.010768
5.4077e-05	-0.042898	-0.011286
5.4506e-05	-0.043113	-0.011134
5.4936e-05	-0.04018	-0.011783
5.5365e-05	-0.037177	-0.011331
5.5794e-05	-0.036774	-0.011123
5.6223e-05	-0.036998	-0.010609
5.6652e-05	-0.037368	-0.010261
5.7082e-05	-0.033621	-0.0098456
5.7511e-05	-0.031321	-0.0092896
5.794e-05	-0.029375	-0.0093877
5.8369e-05	-0.030888	-0.0090209
5.8798e-05	-0.030415	-0.0088738
5.9227e-05	-0.028414	-0.0078336
5.9657e-05	-0.025046	-0.0073124
6.0086e-05	-0.022534	-0.0063796
6.0515e-05	-0.022741	-0.0058707
6.0944e-05	-0.021224	-0.0051636
6.1373e-05	-0.019102	-0.0047654
6.1803e-05	-0.013642	-0.004338
6.2232e-05	-0.010692	-0.0038378
6.2661e-05	-0.0085476	-0.0028863
6.309e-05	-0.007866	-0.0019786
6.3519e-05	-0.0050518	-0.00096396
6.3948e-05	-0.00047291	-0.00049953
6.4378e-05	0.0026462	0.00035885
6.4807e-05	0.0044393	0.00065365
6.5236e-05	0.0037815	0.0013096
6.5665e-05	0.0060295	0.0016778
6.6094e-05	0.0090117	0.0026622
6.6524e-05	0.013198	0.0035626
6.6953e-05	0.014148	0.0043948
6.7382e-05	0.01476	0.0051167
6.7811e-05	0.016213	0.0054315
6.824e-05	0.020018	0.0060649
6.867e-05	0.024588	0.006201
6.9099e-05	0.026398	0.0070085
6.9528e-05	0.027425	0.0073157
6.9957e-05	0.026979	0.0084467
7.0386e-05	0.03143	0.0088891
7.0815e-05	0.033626	0.0096117
7.1245e-05	0.035116	0.0096201
7.1674e-05	0.033766	0.009982
7.2103e-05	0.035258	0.010103
7.2532e-05	0.038731	0.010365
7.2961e-05	0.040291	0.01076
7.3391e-05	0.040628	0.011189
7.382e-05	0.038405	0.011689
7.4249e-05	0.040726	0.011561
7.4678e-05	0.041872	0.01153
7.5107e-05	0.0433	0.011193
7.5536e-05	0.040633	0.011211
7.5966e-05	0.039686	0.011261
7.6395e-05	0.040453	0.011428
7.6824e-05	0.041084	0.011297
7.7253e-05	0.040458	0.011008
7.7682e-05	0.036752	0.010469
7.8112e-05	0.036654	0.010035
7.8541e-05	0.036014	0.0096358
7.897e-05	0.036831	0.0094993
7.9399e-05	0.032876	0.009318
7.9828e-05	0.030378	0.0089489
8.0258e-05	0.028902	0.0083663
8.0687e-05	0.028805	0.0076508
8.1116e-05	0.027407	0.0069427
8.1545e-05	0.022414	0.0063664
8.1974e-05	0.020224	0.0060502
8.2403e-05	0.017955	0.0056183
8.2833e-05	0.018842	0.005091
8.3262e-05	0.014527	0.0043328
8.3691e-05	0.011295	0.0034377
8.412e-05	0.0077561	0.002636
8.4549e-05	0.0073349	0.0018993
8.4979e-05	0.0061764	0.0014966
8.5408e-05	0.0019322	0.00096123
8.5837e-05	-0.0012586	0.00038355
8.6266e-05	-0.0049756	-0.00041994
8.6695e-05	-0.0043996	-0.0013293
8.7124e-05	-0.0077037	-0.0022243
8.7554e-05	-0.010065	-0.0030582
8.7983e-05	-0.014981	-0.0035777
8.8412e-05	-0.015803	-0.0041816
8.8841e-05	-0.016781	-0.0045561
8.927e-05	-0.018595	-0.0052928
8.97e-05	-0.021675	-0.005868
9.0129e-05	-0.02525	-0.0069357
9.0558e-05	-0.02511	-0.00749
9.0987e-05	-0.026425	-0.008156
9.1416e-05	-0.027004	-0.008324
9.1845e-05	-0.031292	-0.0087173
9.2275e-05	-0.032571	-0.0090486
9.2704e-05	-0.033309	-0.0096599
9.3133e-05	-0.032873	-0.010272
9.3562e-05	-0.034502	-0.010561
9.3991e-05	-0.037699	-0.010805
9.4421e-05	-0.038444	-0.010718
9.485e-05	-0.038675	-0.010892
9.5279e-05	-0.036952	-0.010919
9.5708e-05	-0.039153	-0.011408
9.6137e-05	-0.040355	-0.011487
9.6567e-05	-0.041517	-0.011634
9.6996e-05	-0.03953	-0.011248
9.7425e-05	-0.038251	-0.011157
9.7854e-05	-0.039204	-0.010797
9.8283e-05	-0.039852	-0.010865
9.8712e-05	-0.040149	-0.010823
9.9142e-05	-0.0368	-0.010749
9.9571e-05	-0.036124	-0.010399
0.0001	-0.035042	-0.0098276
0.00010043	-0.036176	-0.0094455
0.00010086	-0.03369	-0.0089009
0.00010129	-0.031011	-0.0088149
0.00010172	-0.02868	-0.0084266
0.00010215	-0.027794	-0.0081724
0.00010258	-0.027302	-0.0073704
0.000103	-0.023727	-0.0067332
0.00010343	-0.020989	-0.0059524
0.00010386	-0.017566	-0.0054241
0.00010429	-0.017473	-0.0049737
0.00010472	-0.015056	-0.0044988
0.00010515	-0.012186	-0.0038043
0.00010558	-0.0080693	-0.0029015
0.00010601	-0.0057802	-0.0020711
0.00010644	-0.0051737	-0.0012429
0.00010687	-0.0027302	-0.00064692
0.0001073	0.00016298	-8.641e-05
0.00010773	0.004858	0.00050854
0.00010815	0.0059999	0.0013071
0.00010858	0.0075118	0.0021936
0.00010901	0.0088522	0.003054
0.00010944	0.012819	0.0038347
0.00010987	0.016483	0.0043972
0.0001103	0.017568	0.0049089
0.00011073	0.018748	0.0053633
0.00011116	0.019563	0.0061193
0.00011159	0.024021	0.0068146
0.00011202	0.025745	0.0075241
0.00011245	0.027767	0.0080222
0.00011288	0.027336	0.0082786
0.0001133	0.030323	0.0086234
0.00011373	0.033218	0.0089391
0.00011416	0.034071	0.009629
0.00011459	0.034762	0.0099738
0.00011502	0.035048	0.010483
0.00011545	0.038783	0.010472
0.00011588	0.038731	0.010679
0.00011631	0.039545	0.010662
0.00011674	0.037897	0.011058
0.00011717	0.040211	0.011316
0.0001176	0.041301	0.01146
0.00011803	0.041075	0.01146
0.00011845	0.039714	0.011215
0.00011888	0.038539	0.011165
0.00011931	0.040645	0.010972
0.00011974	0.039884	0.011213
0.00012017	0.039359	0.011004
0.0001206	0.035914	0.010915
0.00012103	0.036363	0.010311
0.00012146	0.035775	0.010039
0.00012189	0.034888	0.0094916
0.00012232	0.031993	0.0093564
0.00012275	0.02939	0.0089933
0.00012318	0.029494	0.0085947
0.00012361	0.02759	0.0079138
0.00012403	0.025991	0.0071573
0.00012446	0.021738	0.0066152
0.00012489	0.020947	0.0059453
0.00012532	0.019403	0.0056223
0.00012575	0.017649	0.0049039
0.00012618	0.013862	0.004318
0.00012661	0.010551	0.0032981
0.00012704	0.0097923	0.0026298
0.00012747	0.0076397	0.0018729
0.0001279	0.0055356	0.0013544
0.00012833	0.00055324	0.00074737
0.00012876	-0.00087669	5.3029e-05
0.00012918	-0.0027518	-0.00077344
0.00012961	-0.003988	-0.0016309
0.00013004	-0.0076728	-0.0023126
0.00013047	-0.011372	-0.0029391
0.0001309	-0.012894	-0.0034361
0.00013133	-0.014582	-0.0040091
0.00013176	-0.015779	-0.0046514
0.00013219	-0.020219	-0.0054471
0.00013262	-0.021925	-0.0061528
0.00013305	-0.023743	-0.0067282
0.00013348	-0.02438	-0.007207
0.00013391	-0.027324	-0.0075847
0.00013433	-0.030162	-0.0080654
0.00013476	-0.030705	-0.0085962
0.00013519	-0.031744	-0.0092713
0.00013562	-0.032623	-0.0097092
0.00013605	-0.036345	-0.010031
0.00013648	-0.036692	-0.010241
0.00013691	-0.037162	-0.010436
0.00013734	-0.036967	-0.01081
0.00013777	-0.039047	-0.011101
0.0001382	-0.040775	-0.011498
0.00013863	-0.039677	-0.011398
0.00013906	-0.039569	-0.01148
0.00013948	-0.039373	-0.01129
0.00013991	-0.041452	-0.011538
0.00014034	-0.039484	-0.011489
0.00014077	-0.039065	-0.011396
0.0001412	-0.0383	-0.011101
0.00014163	-0.038945	-0.010699
0.00014206	-0.038043	-0.010562
0.00014249	-0.035199	-0.010289
0.00014292	-0.034678	-0.0102
0.00014335	-0.033444	-0.009586
0.00014378	-0.033858	-0.0092464
0.00014421	-0.02968	-0.0084885
0.00014464	-0.028583	-0.0081858
0.00014506	-0.027191	-0.007654
0.00014549	-0.026414	-0.0073496
0.00014592	-0.023571	-0.0066491
0.00014635	-0.01999	-0.006011
0.00014678	-0.018933	-0.0052933
0.00014721	-0.016794	-0.0046731
0.00014764	-0.015449	-0.0041834
0.00014807	-0.010979	-0.003553
0.0001485	-0.0093863	-0.0030139
0.00014893	-0.0073003	-0.0020384
0.00014936	-0.0056575	-0.0014195
0.00014979	-0.0021785	-0.00057231
0.00015021	0.0013024	-0.00013099
0.00015064	0.002521	0.00062786
0.00015107	0.0047348	0.0011558
0.0001515	0.0066868	0.002013
0.00015193	0.011132	0.0028073
0.00015236	0.012801	0.0035474
0.00015279	0.014355	0.0042045
0.00015322	0.015911	0.0047205
0.00015365	0.01899	0.0053716
0.00015408	0.022282	0.0059207
0.00015451	0.022539	0.0067718
0.00015494	0.024761	0.0073901
0.00015536	0.026342	0.0078927
0.00015579	0.029895	0.0082649
0.00015622	0.030285	0.0087278
0.00015665	0.03141	0.0092933
0.00015708	0.033157	0.009797
0.00015751	0.035059	0.010158
0.00015794	0.036843	0.010384
0.00015837	0.035822	0.010562
0.0001588	0.037886	0.010849
0.00015923	0.03848	0.011197
0.00015966	0.040882	0.011356
0.00016009	0.039249	0.011301
0.00016052	0.039571	0.01131
0.00016094	0.040109	0.011283
0.00016137	0.040888	0.011369
0.0001618	0.040658	0.011309
0.00016223	0.038532	0.011221
0.00016266	0.039414	0.010897
0.00016309	0.038405	0.010646
0.00016352	0.038666	0.01044
0.00016395	0.035717	0.010241
0.00016438	0.035314	0.0099874
0.00016481	0.034438	0.0095269
0.00016524	0.033114	0.0091621
0.00016567	0.030845	0.0085458
0.00016609	0.028136	0.00833
0.00016652	0.028031	0.007796
0.00016695	0.025847	0.0074381
0.00016738	0.023907	0.0066288
0.00016781	0.020187	0.0061363
0.00016824	0.018849	0.0054733
0.00016867	0.017404	0.0049487
0.0001691	0.014597	0.0043967
0.00016953	0.011774	0.0036515
0.00016996	0.0085688	0.0029729
0.00017039	0.00775	0.0020525
0.00017082	0.0046929	0.00156
0.00017124	0.0023712	0.0007211
0.00017167	-0.0011422	0.00021863

## Sheet: Sheet8
data for Fig.S2c
Time	4Gpa-dis.x	16Gpa-dis.x
0	0	0
4.2918e-07	0.00050588	-0.00063284
8.5837e-07	-0.00092646	-0.00079307
1.2876e-06	-0.007221	-0.0012902
1.7167e-06	-0.0089288	-0.0021864
2.1459e-06	-0.007334	-0.0031726
2.5751e-06	-0.0075527	-0.0028012
3.0043e-06	-0.0096755	-0.0025318
3.4335e-06	-0.011666	-0.0050154
3.8627e-06	-0.014929	-0.0043505
4.2918e-06	-0.017566	-0.0023718
4.721e-06	-0.020091	-0.0048036
5.1502e-06	-0.01641	-0.0068898
5.5794e-06	-0.018003	-0.005538
6.0086e-06	-0.019399	-0.004909
6.4378e-06	-0.020396	-0.0077399
6.867e-06	-0.02686	-0.0069696
7.2961e-06	-0.027855	-0.0055291
7.7253e-06	-0.025893	-0.0070311
8.1545e-06	-0.023878	-0.0075576
8.5837e-06	-0.030511	-0.0055092
9.0129e-06	-0.028021	-0.009583
9.4421e-06	-0.030485	-0.0092601
9.8712e-06	-0.031346	-0.0074443
1.03e-05	-0.030617	-0.0088032
1.073e-05	-0.030987	-0.01072
1.1159e-05	-0.036605	-0.0067283
1.1588e-05	-0.036215	-0.0080771
1.2017e-05	-0.031281	-0.011426
1.2446e-05	-0.035735	-0.0073688
1.2876e-05	-0.032423	-0.0081615
1.3305e-05	-0.030993	-0.011647
1.3734e-05	-0.034123	-0.0087016
1.4163e-05	-0.039095	-0.0067315
1.4592e-05	-0.035404	-0.011341
1.5021e-05	-0.034459	-0.009278
1.5451e-05	-0.031774	-0.0066472
1.588e-05	-0.027541	-0.010496
1.6309e-05	-0.035664	-0.0092073
1.6738e-05	-0.032097	-0.0060627
1.7167e-05	-0.032478	-0.010324
1.7597e-05	-0.029925	-0.0069297
1.8026e-05	-0.027018	-0.0059634
1.8455e-05	-0.029087	-0.0096821
1.8884e-05	-0.027927	-0.0059264
1.9313e-05	-0.026154	-0.0061836
1.9742e-05	-0.024577	-0.0086129
2.0172e-05	-0.024648	-0.0045172
2.0601e-05	-0.020099	-0.005048
2.103e-05	-0.025038	-0.0066164
2.1459e-05	-0.019319	-0.0025876
2.1888e-05	-0.019323	-0.0046085
2.2318e-05	-0.015356	-0.006052
2.2747e-05	-0.011168	-0.0018608
2.3176e-05	-0.012759	-0.0035032
2.3605e-05	-0.014423	-0.0045064
2.4034e-05	-0.013153	0.00049842
2.4464e-05	-0.0081146	-0.0026332
2.4893e-05	-0.003944	0.00037726
2.5322e-05	0.0010338	0.00069448
2.5751e-05	-0.0027258	-0.0015495
2.618e-05	-0.00057633	0.0027592
2.6609e-05	0.0011872	-0.00053855
2.7039e-05	0.0041401	0.0037206
2.7468e-05	0.010005	0.0022905
2.7897e-05	0.0081555	0.002985
2.8326e-05	0.013105	0.0054153
2.8755e-05	0.011645	0.0029517
2.9185e-05	0.018437	0.0062444
2.9614e-05	0.017373	0.0040019
3.0043e-05	0.021154	0.0064101
3.0472e-05	0.021007	0.006711
3.0901e-05	0.023619	0.0067768
3.133e-05	0.028468	0.0081432
3.176e-05	0.029885	0.0070047
3.2189e-05	0.033933	0.009217
3.2618e-05	0.029307	0.0085184
3.3047e-05	0.032917	0.0089979
3.3476e-05	0.032991	0.010195
3.3906e-05	0.041289	0.0089706
3.4335e-05	0.041427	0.011659
3.4764e-05	0.040906	0.0094116
3.5193e-05	0.037609	0.01122
3.5622e-05	0.038802	0.011057
3.6052e-05	0.043965	0.01105
3.6481e-05	0.046623	0.013244
3.691e-05	0.046213	0.010347
3.7339e-05	0.043045	0.012871
3.7768e-05	0.043383	0.010975
3.8197e-05	0.04558	0.01189
3.8627e-05	0.047387	0.011989
3.9056e-05	0.046071	0.011195
3.9485e-05	0.044683	0.01276
3.9914e-05	0.044237	0.011895
4.0343e-05	0.046355	0.011747
4.0773e-05	0.04553	0.011105
4.1202e-05	0.044243	0.0099662
4.1631e-05	0.040419	0.010765
4.206e-05	0.040306	0.010019
4.2489e-05	0.040694	0.01031
4.2918e-05	0.041865	0.0096727
4.3348e-05	0.039871	0.0093002
4.3777e-05	0.035316	0.0089931
4.4206e-05	0.032064	0.0075264
4.4635e-05	0.030108	0.0072453
4.5064e-05	0.032561	0.0064223
4.5494e-05	0.031637	0.0069547
4.5923e-05	0.028757	0.0059548
4.6352e-05	0.022136	0.0052965
4.6781e-05	0.018768	0.0041067
4.721e-05	0.018773	0.0038191
4.7639e-05	0.018286	0.0031049
4.8069e-05	0.016092	0.0025795
4.8498e-05	0.0089825	0.0013813
4.8927e-05	0.0067215	0.0010798
4.9356e-05	0.0035068	0.00020842
4.9785e-05	0.0036221	-0.00044985
5.0215e-05	-0.0023284	-0.0019127
5.0644e-05	-0.0062645	-0.0019557
5.1073e-05	-0.00974	-0.0029279
5.1502e-05	-0.010077	-0.0030092
5.1931e-05	-0.011773	-0.0052328
5.2361e-05	-0.017814	-0.0054431
5.279e-05	-0.022357	-0.0068225
5.3219e-05	-0.026866	-0.0064903
5.3648e-05	-0.025791	-0.0076232
5.4077e-05	-0.028027	-0.0081552
5.4506e-05	-0.030334	-0.0091328
5.4936e-05	-0.036277	-0.0098268
5.5365e-05	-0.040806	-0.010702
5.5794e-05	-0.042637	-0.011965
5.6223e-05	-0.043599	-0.011737
5.6652e-05	-0.04273	-0.012514
5.7082e-05	-0.046896	-0.011397
5.7511e-05	-0.050672	-0.014116
5.794e-05	-0.054515	-0.012985
5.8369e-05	-0.054697	-0.015704
5.8798e-05	-0.052821	-0.013648
5.9227e-05	-0.055742	-0.015652
5.9657e-05	-0.057167	-0.014285
6.0086e-05	-0.062032	-0.015371
6.0515e-05	-0.058104	-0.014761
6.0944e-05	-0.059553	-0.015427
6.1373e-05	-0.058967	-0.015728
6.1803e-05	-0.063968	-0.015996
6.2232e-05	-0.063349	-0.015359
6.2661e-05	-0.060183	-0.014756
6.309e-05	-0.058348	-0.015068
6.3519e-05	-0.058052	-0.014505
6.3948e-05	-0.063195	-0.01546
6.4378e-05	-0.060523	-0.013397
6.4807e-05	-0.059502	-0.014825
6.5236e-05	-0.052689	-0.012605
6.5665e-05	-0.053089	-0.013825
6.6094e-05	-0.051984	-0.011823
6.6524e-05	-0.052973	-0.01218
6.6953e-05	-0.050586	-0.01112
6.7382e-05	-0.046049	-0.011009
6.7811e-05	-0.042222	-0.0095425
6.824e-05	-0.038033	-0.0089927
6.867e-05	-0.038104	-0.0076651
6.9099e-05	-0.035782	-0.0081021
6.9528e-05	-0.032767	-0.0066687
6.9957e-05	-0.026544	-0.0057785
7.0386e-05	-0.022767	-0.0046145
7.0815e-05	-0.020639	-0.0029565
7.1245e-05	-0.016789	-0.0030354
7.1674e-05	-0.012236	-0.00078486
7.2103e-05	-0.0068917	-0.0012094
7.2532e-05	-0.0046029	0.00064173
7.2961e-05	-0.001137	0.00084446
7.3391e-05	0.0048838	0.0026109
7.382e-05	0.010696	0.0044286
7.4249e-05	0.014405	0.0047238
7.4678e-05	0.014917	0.006127
7.5107e-05	0.019164	0.0057457
7.5536e-05	0.026713	0.0078399
7.5966e-05	0.033164	0.008788
7.6395e-05	0.035161	0.010065
7.6824e-05	0.034463	0.010809
7.7253e-05	0.039265	0.011397
7.7682e-05	0.046483	0.012324
7.8112e-05	0.052517	0.012905
7.8541e-05	0.052562	0.013996
7.897e-05	0.052428	0.014589
7.9399e-05	0.057318	0.016027
7.9828e-05	0.062326	0.015945
8.0258e-05	0.066734	0.016943
8.0687e-05	0.06511	0.01641
8.1116e-05	0.068146	0.018066
8.1545e-05	0.070229	0.018254
8.1974e-05	0.07448	0.018877
8.2403e-05	0.073522	0.018836
8.2833e-05	0.074007	0.018802
8.3262e-05	0.076835	0.019685
8.3691e-05	0.078871	0.019386
8.412e-05	0.079454	0.019852
8.4549e-05	0.075481	0.019276
8.4979e-05	0.076928	0.019467
8.5408e-05	0.078444	0.019269
8.5837e-05	0.080635	0.019125
8.6266e-05	0.077189	0.018683
8.6695e-05	0.073131	0.018602
8.7124e-05	0.072162	0.017952
8.7554e-05	0.072789	0.017546
8.7983e-05	0.073242	0.016064
8.8412e-05	0.069115	0.015931
8.8841e-05	0.064612	0.015231
8.927e-05	0.06147	0.014991
8.97e-05	0.059147	0.013877
9.0129e-05	0.058201	0.012555
9.0558e-05	0.053016	0.011636
9.0987e-05	0.050027	0.010188
9.1416e-05	0.043466	0.0099041
9.1845e-05	0.041097	0.0084624
9.2275e-05	0.03601	0.0076973
9.2704e-05	0.032409	0.0062512
9.3133e-05	0.027453	0.0047897
9.3562e-05	0.021433	0.0033959
9.3991e-05	0.018175	0.0021693
9.4421e-05	0.011004	0.001572
9.485e-05	0.0079085	0.00028888
9.5279e-05	-0.00061028	-0.0012961
9.5708e-05	-0.0030156	-0.0030048
9.6137e-05	-0.0089016	-0.0043172
9.6567e-05	-0.012754	-0.0051427
9.6996e-05	-0.020092	-0.0063385
9.7425e-05	-0.027494	-0.0075816
9.7854e-05	-0.030349	-0.009214
9.8283e-05	-0.034699	-0.010389
9.8712e-05	-0.037058	-0.011585
9.9142e-05	-0.046437	-0.01273
9.9571e-05	-0.051551	-0.013929
0.0001	-0.056147	-0.014828
0.00010043	-0.057185	-0.015997
0.00010086	-0.060733	-0.017001
0.00010129	-0.068071	-0.018353
0.00010172	-0.071956	-0.018736
0.00010215	-0.076285	-0.019718
0.00010258	-0.075554	-0.020355
0.000103	-0.08105	-0.021365
0.00010343	-0.083868	-0.022067
0.00010386	-0.088	-0.02204
0.00010429	-0.088018	-0.022798
0.00010472	-0.089296	-0.022722
0.00010515	-0.093065	-0.024029
0.00010558	-0.094458	-0.023563
0.00010601	-0.095965	-0.023903
0.00010644	-0.092885	-0.02333
0.00010687	-0.095163	-0.023608
0.0001073	-0.095765	-0.023443
0.00010773	-0.097892	-0.023257
0.00010815	-0.094682	-0.023062
0.00010858	-0.092072	-0.022649
0.00010901	-0.090566	-0.021881
0.00010944	-0.090958	-0.021051
0.00010987	-0.089932	-0.020392
0.0001103	-0.086326	-0.019861
0.00011073	-0.081692	-0.019667
0.00011116	-0.078752	-0.01819
0.00011159	-0.076029	-0.017376
0.00011202	-0.073389	-0.015425
0.00011245	-0.06842	-0.015432
0.00011288	-0.063174	-0.013917
0.0001133	-0.058909	-0.013129
0.00011373	-0.05411	-0.01136
0.00011416	-0.049417	-0.009973
0.00011459	-0.042157	-0.0088071
0.00011502	-0.038426	-0.007001
0.00011545	-0.031599	-0.0061655
0.00011588	-0.026686	-0.0042796
0.00011631	-0.018323	-0.0031207
0.00011674	-0.01328	-0.0011343
0.00011717	-0.0076863	0.00050274
0.0001176	-0.0016644	0.0019716
0.00011803	0.0057765	0.0033891
0.00011845	0.01375	0.0048135
0.00011888	0.01857	0.0067301
0.00011931	0.024098	0.0085778
0.00011974	0.02975	0.0097252
0.00012017	0.038086	0.01125
0.0001206	0.045035	0.012644
0.00012103	0.049675	0.014513
0.00012146	0.054534	0.015822
0.00012189	0.059646	0.016885
0.00012232	0.067005	0.018238
0.00012275	0.072624	0.019361
0.00012318	0.076792	0.020956
0.00012361	0.080948	0.021865
0.00012403	0.084521	0.022648
0.00012446	0.090736	0.023726
0.00012489	0.093439	0.024262
0.00012532	0.098368	0.02553
0.00012575	0.099667	0.02559
0.00012618	0.10362	0.026832
0.00012661	0.10563	0.027072
0.00012704	0.10776	0.027264
0.00012747	0.11041	0.027498
0.0001279	0.11075	0.027319
0.00012833	0.11362	0.028463
0.00012876	0.11178	0.027863
0.00012918	0.11318	0.028161
0.00012961	0.11157	0.027003
0.00013004	0.11261	0.027019
0.00013047	0.11232	0.026749
0.0001309	0.10957	0.026559
0.00013133	0.1076	0.025666
0.00013176	0.10282	0.024909
0.00013219	0.10388	0.023872
0.00013262	0.099793	0.023256
0.00013305	0.096974	0.021812
0.00013348	0.089941	0.021
0.00013391	0.086203	0.020008
0.00013433	0.083813	0.018506
0.00013476	0.078253	0.017385
0.00013519	0.073376	0.014921
0.00013562	0.064025	0.014456
0.00013605	0.06111	0.012265
0.00013648	0.053764	0.011523
0.00013691	0.049169	0.0088984
0.00013734	0.040188	0.0072571
0.00013777	0.033561	0.0057144
0.0001382	0.027187	0.0039854
0.00013863	0.019287	0.0023603
0.00013906	0.012927	-0.00019625
0.00013948	0.0043536	-0.0015575
0.00013991	-0.0017461	-0.0034611
0.00014034	-0.010659	-0.0050279
0.00014077	-0.018108	-0.0072705
0.0001412	-0.025061	-0.009159
0.00014163	-0.03207	-0.010704
0.00014206	-0.038631	-0.012229
0.00014249	-0.047738	-0.014057
0.00014292	-0.054429	-0.0159
0.00014335	-0.061027	-0.017686
0.00014378	-0.066712	-0.018809
0.00014421	-0.073656	-0.020406
0.00014464	-0.081246	-0.021909
0.00014506	-0.085021	-0.023255
0.00014549	-0.092035	-0.024555
0.00014592	-0.095854	-0.025602
0.00014635	-0.10309	-0.02711
0.00014678	-0.10641	-0.027882
0.00014721	-0.1109	-0.028637
0.00014764	-0.11443	-0.029496
0.00014807	-0.11776	-0.03028
0.0001485	-0.12216	-0.031475
0.00014893	-0.12354	-0.031414
0.00014936	-0.12694	-0.031741
0.00014979	-0.12709	-0.031637
0.00015021	-0.12977	-0.032417
0.00015064	-0.12974	-0.032668
0.00015107	-0.13096	-0.032172
0.0001515	-0.13023	-0.031854
0.00015193	-0.13	-0.031203
0.00015236	-0.12836	-0.031384
0.00015279	-0.12695	-0.030277
0.00015322	-0.1247	-0.029987
0.00015365	-0.12317	-0.028611
0.00015408	-0.11908	-0.028263
0.00015451	-0.11525	-0.026675
0.00015494	-0.1107	-0.025691
0.00015536	-0.10746	-0.024146
0.00015579	-0.10317	-0.022982
0.00015622	-0.096493	-0.02178
0.00015665	-0.090966	-0.019687
0.00015708	-0.083594	-0.018301
0.00015751	-0.079549	-0.016135
0.00015794	-0.071185	-0.015262
0.00015837	-0.065262	-0.012689
0.0001588	-0.055932	-0.011049
0.00015923	-0.049491	-0.0087142
0.00015966	-0.041266	-0.007185
0.00016009	-0.033261	-0.0051467
0.00016052	-0.025459	-0.0028669
0.00016094	-0.016484	-0.00075209
0.00016137	-0.0084617	0.001389
0.0001618	0.0012423	0.0030021
0.00016223	0.0089144	0.0054747
0.00016266	0.016951	0.0075986
0.00016309	0.025636	0.0099658
0.00016352	0.034627	0.011272
0.00016395	0.043882	0.013608
0.00016438	0.05059	0.015534
0.00016481	0.058236	0.018116
0.00016524	0.066875	0.019348
0.00016567	0.07494	0.021101
0.00016609	0.08304	0.022888
0.00016652	0.087223	0.024784
0.00016695	0.096285	0.026805
0.00016738	0.10167	0.027467
0.00016781	0.11029	0.029221
0.00016824	0.1129	0.030128
0.00016867	0.11885	0.032085
0.0001691	0.12443	0.032762
0.00016953	0.12957	0.033449
0.00016996	0.13417	0.034513
0.00017039	0.13467	0.0349
0.00017082	0.14041	0.035993
0.00017124	0.14131	0.035687
0.00017167	0.14619	0.036452

## Sheet: Sheet9
data for Fig.S3b			data for Fig.S3d-ii			data for Fig.S3e-ii			data for Fig.S3e-ii
Force(N)	Displacement(mm)		Time(s)	acceleration[m/s²]		Time(s)	acceleration[m/s²]		Time(s)	acceleration[m/s²]
-0.00789337	0		0	-0.00016		0	0.01101		0	0.00318
-0.00250479	-0.000703125		0.0005	-0.00462		0.0005	0.00387		0.0005	-0.00447
0.000690808	-0.00117188		0.001	-0.00772		0.001	0.00402		0.001	-0.00027
1.57161e-06	-0.00140625		0.0015	-0.00772		0.0015	0.00528		0.0015	-0.00508
0.00197528	-0.00140625		0.002	-0.00244		0.002	0.00463		0.002	-0.00822
0.00363571	-0.00164063		0.0025	-0.00498		0.0025	-0.00044		0.0025	-0.00214
0.00336941	-0.001875		0.003	-0.00381		0.003	0.00098		0.003	-0.00716
0.00656495	-0.00210938		0.0035	0.00039		0.0035	0.00275		0.0035	-0.00675
0.00537449	-0.00210938		0.004	-0.00346		0.004	-0.00617		0.004	0.00141
0.00369834	-0.00234375		0.0045	0.00283		0.0045	-0.0012		0.0045	-0.00838
0.00249222	-0.00257813		0.005	-0.00042		0.005	-9e-05		0.005	-0.00493
0.00134867	-0.00257813		0.0055	-0.00498		0.0055	0.00513		0.0055	-0.00574
0.00587571	-0.0028125		0.006	-0.00118		0.006	0.00184		0.006	-0.00797
0.00952557	-0.0028125		0.0065	-0.00072		0.0065	0.00787		0.0065	0.00343
0.00979187	-0.00304688		0.007	0.00338		0.007	0.00194		0.007	0.00161
0.00600104	-0.00304688		0.0075	0.00374		0.0075	0.00356		0.0075	-0.00174
0.00313442	-0.00304688		0.008	-0.00052		0.008	-4e-05		0.008	0.00105
0.00186561	-0.00328125		0.0085	-0.00047		0.0085	-0.00323		0.0085	0.00526
0.00412128	-0.00328125		0.009	-0.00239		0.009	0.00508		0.009	0.00364
0.0100268	-0.00351562		0.0095	-0.00113		0.0095	0.00088		0.0095	0.00206
0.0143502	-0.00351562		0.01	0.00313		0.01	-0.0011		0.01	0.00475
0.0160733	-0.00375		0.0105	0.00338		0.0105	0.00366		0.0105	-0.00336
0.0139899	-0.00375		0.011	-0.0029		0.011	0.00726		0.011	0.00272
0.00990147	-0.00375		0.0115	-0.00579		0.0115	0.0029		0.0115	-0.00012
0.00769278	-0.00398438		0.012	-1e-05		0.012	0.00974		0.012	0.0048
0.00836636	-0.00398438		0.0125	0.00115		0.0125	0.00083		0.0125	0.00267
0.00606372	-0.00421875		0.013	0.00039		0.013	0.00478		0.013	0.00754
0.00857003	-0.00421875		0.0135	-0.00437		0.0135	0.00194		0.0135	0.00475
0.00988581	-0.00421875		0.014	0.0119		0.014	0.00184		0.014	0.00227
0.00799046	-0.00445313		0.0145	0.00328		0.0145	0.00478		0.0145	0.0045
0.00639266	-0.00445313		0.015	-0.00396		0.015	-0.00262		0.015	0.00222
0.00181864	-0.0046875		0.0155	-0.00092		0.0155	0.00164		0.0155	0.00065
-0.00391458	-0.0046875		0.016	-0.00153		0.016	0.0025		0.016	0.00115
-0.00330363	-0.00492188		0.0165	-0.00027		0.0165	-0.00029		0.0165	-0.00275
0.00344776	-0.00492188		0.017	-0.00483		0.017	-0.00313		0.017	-0.00772
0.011139	-0.00492188		0.0175	0.00262		0.0175	0.00295		0.0175	0.0007
0.0117343	-0.00515625		0.018	-0.00361		0.018	0.00032		0.018	-0.00082
0.0138959	-0.00515625		0.0185	-0.00092		0.0185	-0.00556		0.0185	-0.00518
0.0103088	-0.00539063		0.019	0.00227		0.019	-0.00135		0.019	0.00409
0.0107787	-0.00539063		0.0195	0.00501		0.0195	-0.00161		0.0195	-0.00138
0.0129718	-0.005625		0.02	0.00359		0.02	-0.00546		0.02	-0.00305
0.0163083	-0.005625		0.0205	0.00075		0.0205	-0.00348		0.0205	-0.00047
0.0139899	-0.00585938		0.021	0.00212		0.021	-0.00262		0.021	0.0007
0.0119379	-0.00609375		0.0215	-0.00037		0.0215	-0.00064		0.0215	-0.00356
0.0113113	-0.00609375		0.022	-0.00067		0.022	0.00057		0.022	0.00551
0.0136296	-0.00632813		0.0225	-0.01045		0.0225	0.00782		0.0225	0.00272
0.0145225	-0.00632813		0.023	0.00055		0.023	0.00579		0.023	0.0051
0.0129091	-0.0065625		0.0235	0.00075		0.0235	0.00235		0.0235	0.00029
0.0105124	-0.00679687		0.024	0.00044		0.024	-0.0012		0.024	0.0013
0.0106691	-0.00679687		0.0245	-0.00422		0.0245	-0.00059		0.0245	0.00181
0.00867969	-0.00703125		0.025	-0.00741		0.025	0.00103		0.025	0.00065
0.00643963	-0.00726562		0.0255	-0.0025		0.0255	0.00539		0.0255	0.00166
0.00830373	-0.00726562		0.026	-0.0032		0.026	0.0024		0.026	0.00227
0.011092	-0.0075		0.0265	-0.00695		0.0265	0.00762		0.0265	0.00227
0.00966655	-0.0075		0.027	-0.00118		0.027	-0.00267		0.027	-1e-05
0.0056721	-0.00773437		0.0275	-0.00554		0.0275	-0.00252		0.0275	-0.00088
0.00617333	-0.00796875		0.028	-0.00239		0.028	-0.00019		0.028	-0.00209
0.00855437	-0.00796875		0.0285	0.00146		0.0285	0.00103		0.0285	0.00075
0.00549975	-0.00820312		0.029	-0.0032		0.029	-0.00384		0.029	0.00445
0.00310311	-0.00820312		0.0295	0.00166		0.0295	-0.00064		0.0295	-0.00113
0.00108237	-0.0084375		0.03	0.00146		0.03	0.00214		0.03	-0.00189
-0.00104797	-0.0084375		0.0305	-0.00315		0.0305	0.00022		0.0305	0.00085
0.00299344	-0.00867187		0.031	-0.00432		0.031	-0.00779		0.031	-0.00189
0.00482623	-0.00867187		0.0315	-0.00442		0.0315	0.00067		0.0315	-0.00204
0.00441895	-0.00890625		0.032	-0.00163		0.032	-0.00267		0.032	-0.00143
0.00239821	-0.00914062		0.0325	0.00348		0.0325	-0.00328		0.0325	0.0008
-0.00150222	-0.00914062		0.033	-0.00037		0.033	0.00463		0.033	0.00257
-0.005387	-0.009375		0.0335	-0.00614		0.0335	0.00392		0.0335	0.00201
-0.00640523	-0.009375		0.034	0.0083		0.034	0.00189		0.034	-0.00184
-0.00629557	-0.00960937		0.0345	-0.00113		0.0345	-0.00247		0.0345	-0.00336
-0.00352296	-0.00960937		0.035	0.00288		0.035	0.00022		0.035	0.00313
-0.000155123	-0.00984375		0.0355	-0.00706		0.0355	-0.00318		0.0355	0.00171
-0.000405707	-0.00984375		0.036	-0.00402		0.036	0.0029		0.036	0.00348
-0.00140828	-0.0100781		0.0365	0.00222		0.0365	0.00498		0.0365	-0.00179
-0.0026144	-0.0100781		0.037	-0.00731		0.037	0.00625		0.037	0.00348
-0.0029747	-0.0103125		0.0375	-0.00554		0.0375	0.00037		0.0375	0.00358
-0.000719039	-0.0103125		0.038	-0.00422		0.038	0.00057		0.038	-0.00832
0.00617333	-0.0105469		0.0385	-0.00032		0.0385	0.00017		0.0385	-0.00219
0.0040743	-0.0105469		0.039	-0.00462		0.039	-0.00363		0.039	-0.00088
0.00452856	-0.0107813		0.0395	-0.01081		0.0395	-0.00054		0.0395	-0.00022
0.0053118	-0.0110156		0.04	-0.00842		0.04	0.00088		0.04	0.00318
0.00435626	-0.0110156		0.0405	-0.00462		0.0405	0.00513		0.0405	-0.00366
0.00181864	-0.01125		0.041	-0.0068		0.041	0.00321		0.041	0.00267
0.00138005	-0.01125		0.0415	-0.00543		0.0415	0.00235		0.0415	0.00232
0.00246085	-0.0114844		0.042	0.00181		0.042	0.00554		0.042	-0.00067
0.00191259	-0.0117188		0.0425	0.0011		0.0425	0.00407		0.0425	0.00049
0.00206928	-0.0117188		0.043	-0.0026		0.043	0.00569		0.043	-0.00346
0.00195962	-0.0119531		0.0435	-0.00837		0.0435	0.00549		0.0435	0.00024
0.00485755	-0.0119531		0.044	-0.00903		0.044	0.00336		0.044	0.00353
0.00813144	-0.0121875		0.0445	-0.0031		0.0445	0.00559		0.0445	0.0086
0.00739517	-0.0121875		0.045	-0.00898		0.045	0.00133		0.045	0.00201
0.00134867	-0.0124219		0.0455	-0.00513		0.0455	-0.00414		0.0455	-0.00072
-0.00205048	-0.0126563		0.046	-0.00341		0.046	-0.00374		0.046	-0.00321
-0.00286504	-0.0126563		0.0465	0.00014		0.0465	0.00052		0.0465	-0.00128
-0.00225415	-0.0128906		0.047	-0.00402		0.047	0.00153		0.047	0.00186
0.00128604	-0.0128906		0.0475	-0.00244		0.0475	0.00599		0.0475	-0.00148
0.000565487	-0.013125		0.048	-0.00179		0.048	-0.00049		0.048	0.00536
-0.00122027	-0.0133594		0.0485	-0.00209		0.0485	-0.00024		0.0485	0.00409
0.00152102	-0.0133594		0.049	0.00095		0.049	0.00128		0.049	-0.00224
0.00371406	-0.0135937		0.0495	0.0044		0.0495	0.00579		0.0495	-0.00589
0.0032754	-0.0135937		0.05	-0.00234		0.05	0.00802		0.05	-0.0025
0.0047792	-0.0138281		0.0505	-0.00052		0.0505	-0.00059		0.0505	-0.0063
0.00390201	-0.0138281		0.051	-0.00635		0.051	0.00909		0.051	-0.00397
-0.00216015	-0.0140625		0.0515	-0.0063		0.0515	0.00088		0.0515	-0.00219
-0.00485446	-0.0140625		0.052	-0.00635		0.052	0.00235		0.052	0.00247
-0.00573165	-0.0142969		0.0525	-0.00701		0.0525	0.01045		0.0525	0.00095
-0.00277109	-0.0145312		0.053	-0.00964		0.053	0.00392		0.053	-0.0064
-0.00186253	-0.0145312		0.0535	-0.00888		0.0535	0.00189		0.0535	0.00206
-0.00328798	-0.0147656		0.054	-0.01096		0.054	0.00356		0.054	0.0013
-0.00253611	-0.0147656		0.0545	-0.01283		0.0545	0.00235		0.0545	0.00232
-0.00136124	-0.015		0.055	-0.01253		0.055	0.00731		0.055	0.00156
0.00221026	-0.015		0.0555	-0.00543		0.0555	0.00534		0.0555	-0.0025
-0.00289636	-0.0152344		0.056	-0.00584		0.056	0.00366		0.056	-0.00686
-0.00834762	-0.0154687		0.0565	-0.01572		0.0565	0.00544		0.0565	-0.00533
-0.0135639	-0.0154687		0.057	-0.00908		0.057	0.00153		0.057	-0.00574
-0.0142845	-0.0157031		0.0575	-0.00802		0.0575	0.00311		0.0575	-0.00802
-0.0166498	-0.0157031		0.058	-0.00635		0.058	0.00194		0.058	-0.01015
-0.0124517	-0.0159375		0.0585	-0.00777		0.0585	0.00331		0.0585	-0.00219
-0.00640523	-0.0159375		0.059	-0.00761		0.059	0.00108		0.059	-0.00148
-0.000468397	-0.0161719		0.0595	-0.00478		0.0595	0.00351		0.0595	-0.00199
-0.00295904	-0.0161719		0.06	-0.00478		0.06	0.00523		0.06	0.00323
-0.00704749	-0.0164062		0.0605	-0.00584		0.0605	0.00321		0.0605	-0.00265
-0.00933447	-0.0164062		0.061	-0.00168		0.061	-0.00034		0.061	0.00227
-0.00706315	-0.0166406		0.0615	-0.00341		0.0615	-0.00211		0.0615	-0.00052
-0.00516773	-0.016875		0.062	-0.00924		0.062	-0.00014		0.062	0.00379
-0.00518339	-0.016875		0.0625	-0.00462		0.0625	-0.00049		0.0625	0.00277
-0.00613893	-0.0171094		0.063	-0.00493		0.063	0.00605		0.063	0.00541
-0.00880187	-0.0171094		0.0635	-0.00417		0.0635	0.00012		0.0635	0.00252
-0.00352296	-0.0173437		0.064	-0.0069		0.064	-0.00211		0.064	-0.0025
-0.00178418	-0.0173437		0.0645	-0.00812		0.0645	-0.00146		0.0645	-0.00123
-0.00487012	-0.0175781		0.065	-0.00234		0.065	-0.00328		0.065	-0.00077
-0.00764272	-0.0175781		0.0655	-0.00462		0.0655	-0.00135		0.0655	-0.00341
-0.00410253	-0.0178125		0.066	-0.00326		0.066	-0.00232		0.066	-0.00052
0.000534113	-0.0178125		0.0665	0.00095		0.0665	0.00539		0.0665	-0.00082
0.00571908	-0.0180469		0.067	-0.00295		0.067	0.0064		0.067	-0.0061
0.00763015	-0.0180469		0.0675	-0.00402		0.0675	0.00311		0.0675	-0.00939
0.00609504	-0.0182812		0.068	-0.00903		0.068	0.00463		0.068	-0.00655
0.000267872	-0.0182812		0.0685	-0.00427		0.0685	0.0062		0.0685	-0.00549
-0.0056533	-0.0185156		0.069	-0.00695		0.069	0.00488		0.069	-0.00635
-0.0101803	-0.0185156		0.0695	-0.00239		0.0695	0.00483		0.0695	-0.00366
-0.0134229	-0.01875		0.07	0.0007		0.07	0.01263		0.07	-0.00128
-0.00905251	-0.01875		0.0705	-0.00376		0.0705	0.00417		0.0705	-0.00295
-0.00599795	-0.0189844		0.071	-0.00827		0.071	-0.00211		0.071	0.00039
0.000518456	-0.0189844		0.0715	-0.00305		0.0715	0.00371		0.0715	-0.00062
-0.00209751	-0.0192187		0.072	-0.00422		0.072	0.00189		0.072	-0.00123
-0.00450981	-0.0192187		0.0725	-0.01152		0.0725	0.00062		0.0725	0.0082
-0.00685948	-0.0194531		0.073	-0.00584		0.073	0.00164		0.073	0.00571
-0.00546535	-0.0194531		0.0735	0.00146		0.0735	0.00311		0.0735	0.00764
0.00195962	-0.0196875		0.074	-0.00163		0.074	0.00437		0.074	0.00602
0.00479486	-0.0196875		0.0745	0.00227		0.0745	0.00681		0.0745	0.00369
0.000612461	-0.0199219		0.075	0.0011		0.075	0.00458		0.075	0.00034
-0.00496407	-0.0201563		0.0755	-0.00204		0.0755	-0.00105		0.0755	-0.00017
-0.00851991	-0.0201563		0.076	-0.00077		0.076	0.00351		0.076	-0.00361
-0.00870792	-0.0203906		0.0765	0.00267		0.0765	-0.00262		0.0765	0.00303
-0.00814395	-0.0203906		0.077	-0.0032		0.077	0.00153		0.077	0.00227
-0.00693783	-0.020625		0.0775	-0.00194		0.0775	0.00098		0.0775	0.00049
-0.005387	-0.020625		0.078	-0.00027		0.078	-0.00196		0.078	-0.00574
-0.00623294	-0.0208594		0.0785	-0.00128		0.0785	-0.00358		0.0785	-0.00179
-0.00422785	-0.0208594		0.079	0.00328		0.079	-0.00455		0.079	-0.00072
-0.00483875	-0.0210938		0.0795	0.00125		0.0795	0.00326		0.0795	-0.00371
-0.0083163	-0.0213281		0.08	-0.00554		0.08	0.00103		0.08	-0.00234
-0.00983576	-0.0213281		0.0805	-6e-05		0.0805	0.00169		0.0805	-0.00255
-0.00830065	-0.0215625		0.081	-0.00057		0.081	0.00351		0.081	-0.00077
-0.010337	-0.0215625		0.0815	-0.00067		0.0815	0.00022		0.0815	4e-05
-0.00781502	-0.0217969		0.082	-0.00609		0.082	0.00214		0.082	0.0009
-0.00612327	-0.0217969		0.0825	-0.00797		0.0825	-0.0011		0.0825	0.0048
-0.00176852	-0.0220312		0.083	-0.00229		0.083	0.00468		0.083	0.00186
0.00280549	-0.0220312		0.0835	-0.00538		0.0835	0.00088		0.0835	-0.00199
0.006377	-0.0222656		0.084	-0.00371		0.084	0.00164		0.084	-0.00219
0.00957254	-0.0225		0.0845	-0.00032		0.0845	0.00741		0.0845	-0.0065
0.00979187	-0.0225		0.085	-0.00052		0.085	0.0027		0.085	-0.00052
0.00814709	-0.0227344		0.0855	-0.00138		0.0855	0.0026		0.0855	0.0047
0.0101365	-0.0227344		0.086	0.00181		0.086	0.00194		0.086	-0.00508
0.0122825	-0.0229687		0.0865	0.00207		0.0865	0.00138		0.0865	-0.0028
0.0104184	-0.0229687		0.087	-0.00032		0.087	0.00224		0.087	4e-05
0.00476354	-0.0232031		0.0875	0.00323		0.0875	-0.00652		0.0875	0.00059
-0.00175287	-0.0232031		0.088	0.00151		0.088	-0.00115		0.088	0.00014
-0.00263006	-0.0234375		0.0885	9e-05		0.0885	-0.00358		0.0885	0.00531
-0.0013769	-0.0234375		0.089	0.00136		0.089	0.00235		0.089	0.00181
-0.00172155	-0.0236719		0.0895	0.00308		0.0895	-0.00399		0.0895	-0.00447
-0.000891334	-0.0236719		0.09	0.00166		0.09	-0.00591		0.09	0.00293
7.98609e-05	-0.0239063		0.0905	0.00592		0.0905	-0.00429		0.0905	0.00044
-0.00172155	-0.0239063		0.091	0.00181		0.091	0.00072		0.091	0.00161
-0.00245776	-0.0241406		0.0915	-0.00032		0.0915	0.0029		0.0915	0.00404
0.00321277	-0.0241406		0.092	-0.00174		0.092	-0.00323		0.092	-0.003
0.00510819	-0.024375		0.0925	0.00055		0.0925	7e-05		0.0925	-0.00103
-0.000217755	-0.0246094		0.093	-0.00341		0.093	-0.00201		0.093	0.0009
-0.00535569	-0.0246094		0.0935	0.00227		0.0935	0.00083		0.0935	0.00196
-0.00211317	-0.0248438		0.094	0.00688		0.094	0.00042		0.094	9e-05
0.00075344	-0.0248438		0.0945	0.0047		0.0945	0.00762		0.0945	0.00242
0.00159931	-0.0250781		0.095	0.00257		0.095	0.00447		0.095	-0.00544
0.00280549	-0.0250781		0.0955	0.00257		0.0955	-0.00024		0.0955	-0.00219
0.000299187	-0.0253125		0.096	0.00181		0.096	-0.00216		0.096	-0.00427
-0.00371091	-0.0253125		0.0965	0.00688		0.0965	-0.00075		0.0965	0.00703
-0.0102743	-0.0255469		0.097	-0.00113		0.097	0.0024		0.097	0.0044
-0.0141435	-0.0257813		0.0975	-0.00168		0.0975	-0.00237		0.0975	0.00019
-0.0132506	-0.0257813		0.098	0.00019		0.098	0.00843		0.098	0.00379
-0.0090212	-0.0260156		0.0985	-0.00407		0.0985	0.00549		0.0985	-0.00067
0.00122335	-0.0260156		0.099	0.00019		0.099	-0.00085		0.099	-0.00219
-0.000531028	-0.02625		0.0995	-0.00381		0.0995	-0.00313		0.0995	-0.00138
-0.00263006	-0.02625		0.1	-0.00108		0.1	0.00351		0.1	0.00222
-0.00342896	-0.0264844		0.1005	-1e-05		0.1005	0.00544		0.1005	0.00166
-0.00220712	-0.0264844		0.101	-0.00331		0.101	-0.00546		0.101	0.00495
0.00178732	-0.0267187		0.1015	-0.00478		0.1015	-0.00029		0.1015	0.00622
0.00565645	-0.0267187		0.102	-0.00893		0.102	0.00478		0.102	0.0007
0.0071759	-0.0269531		0.1025	-0.00361		0.1025	0.00635		0.1025	-0.00331
0.00849168	-0.0269531		0.103	-0.00564		0.103	0.0067		0.103	0.00085
0.00233558	-0.0271875		0.1035	-0.00792		0.1035	0.00417		0.1035	-0.00219
-0.00429054	-0.0271875		0.104	-0.00285		0.104	0.0025		0.104	0.00211
-0.00624859	-0.0274219		0.1045	-0.014		0.1045	0.00072		0.1045	0.00166
-0.00775239	-0.0274219		0.105	-0.01314		0.105	0.00478		0.105	0.00059
-0.00667153	-0.0276563		0.1055	-0.00584		0.1055	0.00351		0.1055	0.00333
-0.0034133	-0.0278906		0.106	-0.00665		0.106	0.00179		0.106	-0.00209
9.55188e-05	-0.028125		0.1065	-0.00726		0.1065	0.00762		0.1065	-0.00082
0.0035417	-0.0283594		0.107	-0.00918		0.107	0.00012		0.107	-0.00746
0.0023669	-0.0283594		0.1075	-0.01268		0.1075	-0.00151		0.1075	-0.00077
-0.000609376	-0.0285938		0.108	-0.00645		0.108	0.00746		0.108	0.00445
-0.00283372	-0.0285938		0.1085	-0.00473		0.1085	0.00138		0.1085	-0.00574
-0.00386755	-0.0285938		0.109	-0.00675		0.109	-0.0013		0.109	-0.00919
-0.00225415	-0.0285938		0.1095	-0.00716		0.1095	0.00736		0.1095	-0.003
-0.00607624	-0.0288281		0.11	-0.01228		0.11	0.00518		0.11	-0.00189
-0.00980444	-0.0288281		0.1105	-0.00386		0.1105	0.00184		0.1105	0.0012
-0.00933447	-0.0290625		0.111	-0.00508		0.111	0.00346		0.111	0.00019
-0.00588829	-0.0290625		0.1115	-0.00863		0.1115	0.00452		0.1115	-0.00245
-0.00305305	-0.0290625		0.112	-0.00336		0.112	0.00615		0.112	0.00029
-0.000296102	-0.0292969		0.1125	-0.00366		0.1125	0.00189		0.1125	0.0011
-0.00123592	-0.0292969		0.113	-0.00777		0.113	0.00128		0.113	0.00191
-0.00355428	-0.0295313		0.1135	-0.00361		0.1135	0.00346		0.1135	-0.00275
-0.00176852	-0.0295313		0.114	-0.00701		0.114	-0.00389		0.114	-0.00088
0.000111177	-0.0297656		0.1145	-0.00488		0.1145	-0.00059		0.1145	0.00075
-0.000280386	-0.0297656		0.115	-0.00483		0.115	0.00508		0.115	0.0009
-0.00122027	-0.03		0.1155	-0.00518		0.1155	0.00316		0.1155	0.00201
0.00255485	-0.03		0.116	-0.00589		0.116	0.00503		0.116	0.00054
0.00197528	-0.0302344		0.1165	-0.00913		0.1165	0.00919		0.1165	0.00465
7.98609e-05	-0.0302344		0.117	-0.00695		0.117	0.003		0.117	0.00328
-0.00382058	-0.0304688		0.1175	0.00019		0.1175	0.00969		0.1175	-0.00503
-0.00595098	-0.0304688		0.118	-0.00589		0.118	0.00711		0.118	-0.00128
-0.00624859	-0.0304688		0.1185	-0.00766		0.1185	0.00838		0.1185	-0.00072
4.85452e-05	-0.0307031		0.119	-0.00386		0.119	0.00746		0.119	-0.00067
0.00720721	-0.0307031		0.1195	-0.0026		0.1195	-0.00105		0.1195	-0.00255
0.00501418	-0.0309375		0.12	-0.00695		0.12	0.00316		0.12	0.00673
0.00388635	-0.0309375		0.1205	-0.01217		0.1205	0.00427		0.1205	0.00764
0.00404299	-0.0309375		0.121	-0.01334		0.121	0.00493		0.121	0.00465
0.00803743	-0.0311719		0.1215	-0.00974		0.1215	0.00376		0.1215	0.0013
0.0103088	-0.0311719		0.122	-0.00655		0.122	0.00523		0.122	0.00323
0.00606372	-0.0314063		0.1225	-0.00635		0.1225	0.00792		0.1225	0.00678
0.00194396	-0.0314063		0.123	-0.0069		0.123	0.00159		0.123	0.00318
1.57161e-06	-0.0316406		0.1235	-0.01141		0.1235	0.00174		0.1235	0.0083
-0.0028807	-0.0316406		0.124	-0.00842		0.124	0.00407		0.124	0.00176
-0.000609376	-0.031875		0.1245	-0.00417		0.1245	0.00022		0.1245	0.00227
0.00114506	-0.031875		0.125	-0.00797		0.125	0.00974		0.125	0.00627
0.00202225	-0.0321094		0.1255	-0.00417		0.1255	-0.00521		0.1255	-0.00321
0.0070192	-0.0321094		0.126	-0.00706		0.126	0.00133		0.126	0.00516
0.0175301	-0.0323437		0.1265	-0.0026		0.1265	-0.00024		0.1265	0.00181
0.022856	-0.0323437		0.127	-0.00569		0.127	-4e-05		0.127	-0.00305
0.0219632	-0.0325781		0.1275	-0.00473		0.1275	0.00458		0.1275	-0.00062
0.0156034	-0.0325781		0.128	-0.00543		0.128	0.0064		0.128	-0.00412
0.013473	-0.0328125		0.1285	-0.00934		0.1285	0.00042		0.1285	-0.00255
0.00789645	-0.0328125		0.129	-0.00989		0.129	0.00488		0.129	-0.00366
0.00387069	-0.0330469		0.1295	-0.0068		0.1295	0.0062		0.1295	-0.00189
-0.00325666	-0.0332812		0.13	-0.00837		0.13	0.00113		0.13	-0.00366
-0.00291207	-0.0332812		0.1305	-0.00802		0.1305	0.00645		0.1305	-0.00047
0.000440166	-0.0335156		0.131	-0.00989		0.131	0.01086		0.131	0.00586
0.00178732	-0.03375		0.1315	-0.00675		0.1315	0.00914		0.1315	0.00409
-0.00178418	-0.03375		0.132	-0.01162		0.132	0.00959		0.132	-0.00604
-0.00480743	-0.0339844		0.1325	-0.0026		0.1325	0.00159		0.1325	-0.00042
-0.00253611	-0.0342187		0.133	-0.00868		0.133	0.00721		0.133	-0.00184
0.00147399	-0.0342187		0.1335	-0.00609		0.1335	0.01203		0.1335	-0.00148
0.00268017	-0.0344531		0.134	-1e-05		0.134	-0.00206		0.134	0.00227
0.0040743	-0.0344531		0.1345	-0.00822		0.1345	0.00534		0.1345	0.00115
0.0011294	-0.0346875		0.135	-0.00047		0.135	0.00762		0.135	0.00247
-0.000797328	-0.0346875		0.1355	-0.0068		0.1355	0.00681		0.1355	0.00333
-0.00123592	-0.0349219		0.136	-0.00163		0.136	-0.00161		0.136	0.00151
-0.00551232	-0.0351562		0.1365	0.00516		0.1365	0.00017		0.1365	-0.0067
-0.0091152	-0.0351562		0.137	0.00125		0.137	0.00077		0.137	-0.00407
-0.0110262	-0.0353906		0.1375	-0.00295		0.1375	-0.001		0.1375	0.00272
-0.0121384	-0.0353906		0.138	-0.00244		0.138	0.00189		0.138	-0.00169
-0.0102743	-0.035625		0.1385	-1e-05		0.1385	0.00128		0.1385	-0.00381
-0.00933447	-0.035625		0.139	-0.00386		0.139	0.00088		0.139	-0.0026
-0.00416522	-0.0358594		0.1395	-0.00229		0.1395	-0.001		0.1395	-0.00442
0.000565487	-0.0360938		0.14	-0.00326		0.14	0.00346		0.14	-0.0028
0.00351039	-0.0360938		0.1405	0.00186		0.1405	0.00442		0.1405	0.00318
0.00305614	-0.0363281		0.141	0.00196		0.141	0.00209		0.141	-0.00219
0.00548409	-0.0363281		0.1415	-0.00285		0.1415	0.00159		0.1415	-0.00143
0.00282115	-0.0365625		0.142	-0.00123		0.142	0.00949		0.142	-0.00077
0.00515516	-0.0365625		0.1425	-0.01598		0.1425	0.00686		0.1425	-0.00528
-6.1118e-05	-0.0367969		0.143	-0.01136		0.143	0.00113		0.143	0.00049
-0.00792468	-0.0367969		0.1435	-0.00133		0.1435	0.01005		0.1435	-0.00189
-0.0131096	-0.0370313		0.144	-0.00939		0.144	0.00229		0.144	-0.0029
-0.00841025	-0.0370313		0.1445	-0.0068		0.1445	0.00751		0.1445	0.0008
-0.00369526	-0.0372656		0.145	0.00065		0.145	0.00599		0.145	0.00115
-0.00487012	-0.0372656		0.1455	-0.00133		0.1455	0.00417		0.1455	-0.00042
-0.0104467	-0.0375		0.146	-0.00341		0.146	0.00407		0.146	0.00054
-0.0137205	-0.0375		0.1465	-0.00021		0.1465	0.00169		0.1465	0.00151
-0.0135952	-0.0377344		0.147	-0.00564		0.147	0.00559		0.147	-0.00615
-0.0108696	-0.0377344		0.1475	0.0007		0.1475	-0.0008		0.1475	0.00095
-0.0106816	-0.0379688		0.148	0.00151		0.148	-0.00287		0.148	-0.00047
-0.0124047	-0.0379688		0.1485	0.00055		0.1485	0.00148		0.1485	-0.00224
-0.0137988	-0.0382031		0.149	-0.00097		0.149	-0.01382		0.149	0.00059
-0.0140025	-0.0384375		0.1495	0.0046		0.1495	-0.0007		0.1495	-0.003
-0.015381	-0.0384375		0.15	0.00181		0.15	0.00351		0.15	0.00688
-0.0157099	-0.0386719		0.1505	0.00237		0.1505	-0.00424		0.1505	0.00394
-0.0128276	-0.0386719		0.151	-0.00219		0.151	-0.00181		0.151	0.00151
-0.0132506	-0.0389062		0.1515	-0.0028		0.1515	-0.00216		0.1515	-0.00062
-0.0130939	-0.0389062		0.152	-0.00285		0.152	-0.00059		0.152	-0.00133
-0.0100237	-0.0391406		0.1525	-0.00513		0.1525	-0.00485		0.1525	-0.00082
-0.00667153	-0.0391406		0.153	0.0008		0.153	0.00042		0.153	0.00576
-0.00693783	-0.039375		0.1535	0.00085		0.1535	0.0028		0.1535	-0.00387
-0.00809698	-0.0396094		0.154	0.00298		0.154	-0.00049		0.154	-0.01177
-0.00693783	-0.0396094		0.1545	0.00272		0.1545	0.00229		0.1545	-0.00032
-0.00280241	-0.0398437		0.155	-0.00092		0.155	0.00164		0.155	-0.00285
-0.000123749	-0.0398437		0.1555	0.00409		0.1555	0.00174		0.1555	-0.0024
-0.00458816	-0.0400781		0.156	-0.00168		0.156	0.00716		0.156	0.00242
-0.00581	-0.0400781		0.1565	-0.00336		0.1565	0.00427		0.1565	-0.00473
-0.00283372	-0.0403125		0.157	-0.00027		0.157	0.00306		0.157	-0.00366
-0.00143959	-0.0403125		0.1575	0.00156		0.1575	0.00812		0.1575	0.00166
0.000972766	-0.0405469		0.158	0.00181		0.158	0.00027		0.158	0.00247
-0.000812986	-0.0405469		0.1585	0.0007		0.1585	0.00265		0.1585	0.00166
-0.00380492	-0.0407812		0.159	0.00044		0.159	0.00229		0.159	-0.00564
-0.00695349	-0.0407812		0.1595	-0.00351		0.1595	-0.00019		0.1595	-0.00326
-0.00825361	-0.0410156		0.16	0.00039		0.16	0.00397		0.16	0.0049
-0.00873924	-0.0410156		0.1605	0.00125		0.1605	-0.00201		0.1605	0.00566
-0.00789337	-0.04125		0.161	-0.0027		0.161	-0.00389		0.161	0.00698
-0.00444718	-0.04125		0.1615	-0.00097		0.1615	-0.00054		0.1615	0.00262
-0.00612327	-0.0414844		0.162	-0.0067		0.162	-0.00814		0.162	0.00049
-0.0106973	-0.0414844		0.1625	-0.0026		0.1625	-0.00237		0.1625	-0.00174
-0.0129686	-0.0417187		0.163	-0.00417		0.163	-0.00252		0.163	0.00465
-0.0145977	-0.0419531		0.1635	-0.00341		0.1635	0.00554		0.1635	0.00156
-0.0116215	-0.0419531		0.164	0.00034		0.164	0.00047		0.164	0.00065
-0.0095538	-0.0421875		0.1645	-0.00123		0.1645	-0.00439		0.1645	-0.0026
-0.00772101	-0.0421875		0.165	0.00085		0.165	0.0027		0.165	-0.00321
-0.010337	-0.0424219		0.1655	-0.00584		0.1655	0.00037		0.1655	-0.00888
-0.00642089	-0.0424219		0.166	-0.00447		0.166	0.00179		0.166	0.00039
-0.000468397	-0.0426562		0.1665	-0.00366		0.1665	0.00118		0.1665	-0.00366
0.00224158	-0.0426562		0.167	-0.00483		0.167	0.00356		0.167	-0.00736
0.00131736	-0.0428906		0.1675	-0.00599		0.1675	0.00194		0.1675	-0.00088
0.00152102	-0.0428906		0.168	0.0008		0.168	-0.00257		0.168	-0.00022
-0.00178418	-0.043125		0.1685	0.00065		0.1685	-0.00206		0.1685	-0.00341
-0.00776805	-0.043125		0.169	-0.00473		0.169	0.00189		0.169	-0.00224
-0.0114492	-0.0433594		0.1695	-0.00128		0.1695	0.00336		0.1695	-0.00077
-0.0127337	-0.0433594		0.17	-0.00538		0.17	0.00518		0.17	-0.00153
-0.0083163	-0.0435938		0.1705	-0.00361		0.1705	0.00387		0.1705	0.00171
-0.0011106	-0.0435938		0.171	-0.00108		0.171	0.00346		0.171	0.00348
0.00435626	-0.0438281		0.1715	-0.00407		0.1715	0.00807		0.1715	-0.00224
0.00390201	-0.0440625		0.172	0.00404		0.172	0.00878		0.172	0.00176
-0.00187819	-0.0440625		0.1725	-0.0025		0.1725	0.00422		0.1725	0.0012
-0.00736077	-0.0442969		0.173	-0.00437		0.173	0.00777		0.173	0.00206
-0.0114335	-0.0442969		0.1735	0.00075		0.1735	0.0062		0.1735	0.0013
-0.0122481	-0.0445312		0.174	-0.00077		0.174	0.00321		0.174	-0.00128
-0.00792468	-0.0445312		0.1745	0.00394		0.1745	-0.00206		0.1745	0.00019
-0.00867655	-0.0447656		0.175	-0.00037		0.175	-0.001		0.175	0.00262
-0.00999239	-0.0447656		0.1755	0.00085		0.1755	-0.00211		0.1755	0.00034
-0.0096634	-0.045		0.176	-0.00599		0.176	-0.00475		0.176	-0.00625
-0.012812	-0.045		0.1765	-0.00037		0.1765	-0.00652		0.1765	-0.00027
-0.0201743	-0.0452344		0.177	0.00455		0.177	-0.00445		0.177	-0.00179
-0.0181849	-0.0452344		0.1775	-0.00209		0.1775	-0.00176		0.1775	-0.00214
-0.00790902	-0.0454688		0.178	-0.00594		0.178	-0.00343		0.178	-0.00037
-0.00194082	-0.0454688		0.1785	-0.00194		0.1785	0.00108		0.1785	-0.00032
0.00159931	-0.0457031		0.179	0.00186		0.179	0.00513		0.179	-0.00032
0.00138005	-0.0459375		0.1795	-0.00614		0.1795	0.00072		0.1795	-0.00128
0.00278984	-0.0459375		0.18	-0.00174		0.18	-0.00151		0.18	0.00531
-0.00393024	-0.0461719		0.1805	-0.00848		0.1805	0.00751		0.1805	-0.00158
-0.00825361	-0.0461719		0.181	-0.00695		0.181	0.00665		0.181	-0.00275
-0.00914652	-0.0464062		0.1815	-0.00508		0.1815	0.00437		0.1815	-0.00032
-0.0106189	-0.0464062		0.182	-0.00756		0.182	0.00751		0.182	-0.00214
-0.00963209	-0.0466406		0.1825	-0.00614		0.1825	0.00863		0.1825	-0.00478
-0.00596663	-0.0466406		0.183	-0.00949		0.183	0.00625		0.183	0.00166
-0.00516773	-0.046875		0.1835	-0.01086		0.1835	0.00361		0.1835	0.00247
-0.00325666	-0.046875		0.184	-0.00483		0.184	0.00483		0.184	-0.0068
-0.003147	-0.0471094		0.1845	-0.00777		0.1845	-0.00014		0.1845	0.00516
-0.0024421	-0.0471094		0.185	-0.00979		0.185	-0.00379		0.185	0.00657
-0.000327418	-0.0473438		0.1855	-0.00746		0.1855	0.00432		0.1855	0.00293
-0.00258308	-0.0475781		0.186	-0.00858		0.186	0.00088		0.186	0.00267
-0.00292773	-0.0475781		0.1865	-0.00163		0.1865	-0.00287		0.1865	4e-05
-0.00703178	-0.0478125		0.187	-0.00858		0.187	0.00174		0.187	-0.00665
-0.00892719	-0.0478125		0.1875	-0.00457		0.1875	-0.00176		0.1875	-0.0061
-0.00997674	-0.0480469		0.188	-0.00989		0.188	0.00412		0.188	0.0048
-0.00764272	-0.0480469		0.1885	-0.00346		0.1885	0.00397		0.1885	0.00566
-0.00604492	-0.0482812		0.189	-0.00275		0.189	0.00361		0.189	0.00161
-0.00283372	-0.0482812		0.1895	-0.01131		0.1895	0.00904		0.1895	-0.00148
-0.000562344	-0.0485156		0.19	-0.00513		0.19	0.00285		0.19	-0.00346
0.000424508	-0.0485156		0.1905	-0.00883		0.1905	7e-05		0.1905	-0.00903
-0.00286504	-0.04875		0.191	-0.01309		0.191	-0.00044		0.191	0.00262
-0.00320969	-0.04875		0.1915	-0.00701		0.1915	0.00366		0.1915	-0.00047
-0.00311568	-0.0489844		0.192	-0.00959		0.192	0.003		0.192	-0.00599
-0.00355428	-0.0489844		0.1925	-0.0065		0.1925	0.00508		0.1925	-0.00077
-0.00189384	-0.0492188		0.193	-0.00812		0.193	0.00169		0.193	-0.00057
-0.00184687	-0.0492188		0.1935	-0.00614		0.1935	-0.0013		0.1935	-0.00062
-0.00120461	-0.0494531		0.194	-0.00518		0.194	0.00219		0.194	-0.00052
0.00106671	-0.0494531		0.1945	-0.00594		0.1945	0.00741		0.1945	0.00485
0.00335375	-0.0496875		0.195	0.00191		0.195	0.0026		0.195	0.00065
0.00141136	-0.0496875		0.1955	-0.00113		0.1955	0.00123		0.1955	0.00698
0.000941393	-0.0499219		0.196	-0.00128		0.196	0.00098		0.196	-0.00265
0.00206928	-0.0499219		0.1965	-0.00163		0.1965	0.00422		0.1965	-0.00909
-0.000672007	-0.0501562		0.197	-0.00614		0.197	0.00528		0.197	-0.00321
-0.00389892	-0.0503906		0.1975	-0.00467		0.1975	0.00711		0.1975	-0.00574
-0.00944413	-0.0503906		0.198	0.00151		0.198	0.0029		0.198	-0.00371
-0.0118878	-0.050625		0.1985	-0.00589		0.1985	0.00605		0.1985	0.00541
-0.0135639	-0.050625		0.199	-0.00868		0.199	0.00787		0.199	-0.00133
-0.0130939	-0.0508594		0.1995	-0.01324		0.1995	0.00311		0.1995	-0.00174
-0.00869221	-0.0508594		0.2	-0.0105		0.2	0.00214		0.2	-0.00457
-0.00892719	-0.0510938		0.2005	-0.00903		0.2005	0.00447		0.2005	0.00186
-0.0122167	-0.0510938		0.201	-0.00589		0.201	0.00179		0.201	0.00272
-0.00933447	-0.0513281		0.2015	-0.0105		0.2015	0.00311		0.2015	0.00156
-0.00598229	-0.0513281		0.202	-0.01015		0.202	0.00047		0.202	0.00318
-0.00601361	-0.0515625		0.2025	-0.00513		0.2025	0.0028		0.2025	-0.00108
-0.00718847	-0.0517969		0.203	-0.00594		0.203	0.00437		0.203	0.00201
-0.00692217	-0.0517969		0.2035	-0.00939		0.2035	0.00534		0.2035	0.00475
-0.00499544	-0.0520313		0.204	-0.00047		0.204	0.00736		0.204	-0.00544
-0.00670284	-0.0520313		0.2045	-0.00219		0.2045	-0.00014		0.2045	-0.00103
-0.00718847	-0.0522656		0.205	-0.00589		0.205	0.00873		0.205	-0.00326
-0.0090212	-0.0525		0.2055	-0.00554		0.2055	0.00437		0.2055	-0.00777
-0.00978872	-0.0525		0.206	-0.00412		0.206	-0.00546		0.206	-0.00797
-0.010243	-0.0527344		0.2065	-0.00244		0.2065	0.01106		0.2065	-0.00189
-0.0108226	-0.0527344		0.207	-0.00518		0.207	0.00356		0.207	-0.00331
-0.0101021	-0.0529687		0.2075	-0.00695		0.2075	0.00214		0.2075	0.0013
-0.00248908	-0.0529687		0.208	-0.00635		0.208	0.00757		0.208	0.00632
-0.00541838	-0.0532031		0.2085	0.00055		0.2085	-0.0011		0.2085	0.00409
-0.0101647	-0.0532031		0.209	-0.0064		0.209	0.00518		0.209	-0.00214
-0.0104467	-0.0534375		0.2095	-0.00549		0.2095	0.0024		0.2095	0.00581
-0.00805	-0.0534375		0.21	-0.0065		0.21	-0.00252		0.21	0.00779
-0.00834762	-0.0536719		0.2105	-0.00665		0.2105	0.00164		0.2105	0.00581
-0.0110732	-0.0539062		0.211	-0.00893		0.211	-0.00054		0.211	0.00678
-0.00845728	-0.0539062		0.2115	-0.0105		0.2115	0.00589		0.2115	0.00146
-0.003241	-0.0541406		0.212	-0.00736		0.212	0.00397		0.212	0.00272
-0.000155123	-0.0541406		0.2125	-0.01471		0.2125	0.00427		0.2125	-0.00153
0.00532746	-0.054375		0.213	-0.01228		0.213	0.0065		0.213	-0.00564
0.00216323	-0.054375		0.2135	-0.00528		0.2135	0.00959		0.2135	0.00115
-0.00667153	-0.0546094		0.214	-0.00807		0.214	0.00382		0.214	0.00054
-0.0105407	-0.0546094		0.2145	-0.00412		0.2145	0.00199		0.2145	-0.00483
-0.00640523	-0.0548437		0.215	-0.0032		0.215	0.00807		0.215	-0.00457
-0.00674982	-0.0550781		0.2155	-0.0068		0.2155	0.00635		0.2155	0.00065
-0.0066245	-0.0550781		0.216	-0.00168		0.216	0.00746		0.216	-0.00042
0.000455824	-0.0553125		0.2165	0.00191		0.2165	0.0061		0.2165	-0.00397
0.00739517	-0.0553125		0.217	-0.00574		0.217	0.00184		0.217	-0.00493
0.00947854	-0.0555469		0.2175	-0.00604		0.2175	0.00523		0.2175	-0.00848
0.0116089	-0.0555469		0.218	0.00044		0.218	0.00868		0.218	-0.00422
0.00739517	-0.0557812		0.2185	-0.0028		0.2185	-0.00029		0.2185	-0.00219
0.00371406	-0.0557812		0.219	-0.00473		0.219	0.00762		0.219	-0.00351
0.00120769	-0.0560156		0.2195	0.00085		0.2195	-0.00267		0.2195	-0.00088
-0.0037736	-0.05625		0.22	0.0047		0.22	0.00686		0.22	0.00217
-0.00673416	-0.05625		0.2205	-0.00371		0.2205	0.00427		0.2205	0.00576
-0.00621722	-0.0564844		0.221	-0.00179		0.221	0.00062		0.221	0.005
-0.00499544	-0.0564844		0.2215	-0.00128		0.2215	0.00432		0.2215	0.00551
-0.00551232	-0.0567187		0.222	-0.00533		0.222	0.0024		0.222	0.01058
0.000252156	-0.0569531		0.2225	-0.00219		0.2225	0.0028		0.2225	0.00232
0.00205357	-0.0569531		0.223	-0.00498		0.223	0.00437		0.223	0.00845
0.000440166	-0.0571875		0.2235	-0.00295		0.2235	0.00564		0.2235	0.00576
0.000894419	-0.0571875		0.224	0.00014		0.224	0.0062		0.224	0.00546
0.00257051	-0.0574219		0.2245	-0.00255		0.2245	0.00209		0.2245	0.00546
0.00282115	-0.0574219		0.225	-0.00569		0.225	0.00356		0.225	-0.00042
0.00134867	-0.0576562		0.2255	-0.00554		0.2255	0.00883		0.2255	0.00328
0.000471482	-0.0578906		0.226	-0.00422		0.226	0.00442		0.226	-0.00473
0.000988424	-0.0578906		0.2265	-0.00949		0.2265	0.00579		0.2265	-0.00518
-0.00179984	-0.058125		0.227	-0.01081		0.227	0.00691		0.227	-0.00275
-0.00585697	-0.058125		0.2275	-0.00209		0.2275	0.00873		0.2275	-0.01187
-0.00596663	-0.0583594		0.228	-0.00072		0.228	0.00696		0.228	-0.00422
-0.00197219	-0.0583594		0.2285	-0.00391		0.2285	0.00812		0.2285	-0.00468
-0.000374392	-0.0585938		0.229	-0.0064		0.229	0.00265		0.229	-0.00229
0.00148965	-0.0585938		0.2295	-0.00133		0.2295	0.00331		0.2295	-0.00341
0.00260182	-0.0588281		0.23	-0.00037		0.23	0.00605		0.23	0.0009
0.00615767	-0.0588281		0.2305	-0.00675		0.2305	0.00052		0.2305	0.00252
0.00730122	-0.0590625		0.231	-0.00457		0.231	0.00361		0.231	-0.00402
0.0105751	-0.0590625		0.2315	-0.01		0.2315	0.00331		0.2315	-0.00245
0.0112486	-0.0592969		0.232	-0.0064		0.232	0.00432		0.232	0.00024
0.0100111	-0.0592969		0.2325	0.00257		0.2325	-0.00161		0.2325	-0.00174
0.00387069	-0.0595313		0.233	0.00029		0.233	0.00088		0.233	-1e-05
-0.00555936	-0.0595313		0.2335	-0.00189		0.2335	-0.001		0.2335	-0.00012
-0.00812829	-0.0597656		0.234	0.00242		0.234	0.00088		0.234	0.00247
-0.00856694	-0.06		0.2345	-0.00437		0.2345	-0.00333		0.2345	0.0011
-0.0135952	-0.06		0.235	0.00343		0.235	-0.00455		0.235	-0.00209
-0.00765838	-0.0602344		0.2355	0.00156		0.2355	-0.00384		0.2355	0.00181
-0.000421365	-0.0602344		0.236	-0.0031		0.236	0.00346		0.236	-0.00088
0.00188127	-0.0604688		0.2365	0.00663		0.2365	-0.00146		0.2365	0.00201
-0.000249071	-0.0604688		0.237	0.00232		0.237	-0.0012		0.237	-0.00148
-0.00269274	-0.0607031		0.2375	0.00227		0.2375	0.00037		0.2375	-0.00903
-0.00308437	-0.0607031		0.238	0.00404		0.238	0.00412		0.238	-0.00412
-0.00342896	-0.0609375		0.2385	0.00369		0.2385	0.00914		0.2385	-0.0066
-0.00159623	-0.0609375		0.239	4e-05		0.239	0.00493		0.239	-0.00812
-0.00508939	-0.0611719		0.2395	-0.00057		0.2395	0.00655		0.2395	-0.00245
-0.00856694	-0.0614063		0.24	0.00191		0.24	-0.00166		0.24	-0.00615
-0.00949111	-0.0614063		0.2405	0.00298		0.2405	0.00376		0.2405	-0.00528
-0.0113709	-0.0616406		0.241	-0.00508		0.241	0.00772		0.241	0.00211
-0.0109792	-0.0616406		0.2415	0.00085		0.2415	0.00817		0.2415	-0.00169
-0.0113552	-0.061875		0.242	-0.00027		0.242	0.00564		0.242	0.00065
-0.0119974	-0.061875		0.2425	-0.00214		0.2425	0.01126		0.2425	-0.00017
-0.00958511	-0.0621094		0.243	-0.00077		0.243	0.00326		0.243	0.00115
-0.00576297	-0.0621094		0.2435	0.0044		0.2435	0.00402		0.2435	-0.00052
-0.00308437	-0.0623438		0.244	-0.00528		0.244	0.00564		0.244	-0.00483
-0.00480743	-0.0623438		0.2445	-0.00305		0.2445	0.00929		0.2445	-0.00077
-0.00620156	-0.0625781		0.245	0.00156		0.245	0.00777		0.245	-0.00599
-0.00342896	-0.0625781		0.2455	-0.00148		0.2455	0.00452		0.2455	-0.00498
-0.00555936	-0.0628125		0.246	0.00343		0.246	0.00037		0.246	-0.00169
-0.00548101	-0.0628125		0.2465	0.00283		0.2465	-0.00445		0.2465	-0.00498
-0.00555936	-0.0630469		0.247	0.00267		0.247	0.00067		0.247	-0.01425
-0.00491709	-0.0632813		0.2475	0.0048		0.2475	0.00133		0.2475	-0.00483
-0.00986707	-0.0632813		0.248	0.00151		0.248	0.00371		0.248	-0.003
-0.0115745	-0.0635156		0.2485	0.00196		0.2485	-0.00313		0.2485	-0.0024
-0.00577862	-0.0635156		0.249	0.0011		0.249	0.00817		0.249	-0.00341
0.00048714	-0.06375		0.2495	0.00318		0.2495	0.00437		0.2495	-0.00042
0.00700355	-0.06375		0.25	0.00075		0.25	0.00093		0.25	-0.00184
0.0048732	-0.0639844		0.2505	-0.00092		0.2505	0.00711		0.2505	-0.00184
-0.000515371	-0.0639844		0.251	-0.00108		0.251	0.00148		0.251	0.00262
-0.00292773	-0.0642188		0.2515	0.0007		0.2515	0.0101		0.2515	0.00262
-0.00222283	-0.0642188		0.252	-0.00133		0.252	0.01339		0.252	0.00632
-0.00216015	-0.0644531		0.2525	0.00029		0.2525	0.00599		0.2525	-0.00336
-0.00317831	-0.0644531		0.253	-0.00148		0.253	0.00336		0.253	-0.00042
-0.0061859	-0.0646875		0.2535	-0.00108		0.2535	0.00321		0.2535	0.00384
-0.00986707	-0.0646875		0.254	0.0008		0.254	0.00939		0.254	0.00242
-0.00646786	-0.0649219		0.2545	0.00131		0.2545	0.00245		0.2545	-0.00027
-0.0077837	-0.0651562		0.255	0.00242		0.255	-0.00206		0.255	-0.00012
-0.0108539	-0.0651562		0.2555	-0.003		0.2555	0.00883		0.2555	-0.0028
-0.0114805	-0.0653906		0.256	-0.00726		0.256	0.01309		0.256	-0.0028
-0.00883319	-0.0653906		0.2565	-0.00204		0.2565	0.00736		0.2565	-0.00012
-0.0099297	-0.065625		0.257	4e-05		0.257	0.00326		0.257	-0.00321
-0.00953814	-0.065625		0.2575	-0.00599		0.2575	0.0024		0.2575	-0.0024
-0.00690645	-0.0658594		0.258	0.0047		0.258	0.0062		0.258	-0.00584
-0.000452739	-0.0658594		0.2585	0.00445		0.2585	0.00311		0.2585	0.00039
0.00459125	-0.0660937		0.259	-0.00244		0.259	0.00224		0.259	-0.00584
0.00737951	-0.0660937		0.2595	9e-05		0.2595	0.00077		0.2595	-0.00321
0.0118439	-0.0663281		0.26	-0.00756		0.26	0.00255		0.26	0.00293
0.00797474	-0.0665625		0.2605	-0.00077		0.2605	0.00285		0.2605	-0.0027
0.00199094	-0.0665625		0.261	-0.00331		0.261	0.00052		0.261	-0.00108
0.00445027	-0.0667969		0.2615	-0.00108		0.2615	0.00275		0.2615	0.00044
0.0032754	-0.0667969		0.262	-0.00396		0.262	0.00442		0.262	0.00287
0.00106671	-0.0670313		0.2625	-0.0028		0.2625	0.00326		0.2625	-0.00361
-0.000233413	-0.0670313		0.263	-0.00016		0.263	0.00483		0.263	-0.00184
-0.00206614	-0.0672656		0.2635	-0.00483		0.2635	0.00498		0.2635	-0.00457
0.00242953	-0.0672656		0.264	-0.00265		0.264	0.00376		0.264	-0.00209
0.00462256	-0.0675		0.2645	-0.0031		0.2645	0.01015		0.2645	-0.00027
0.00225723	-0.0675		0.265	0.0011		0.265	0.00949		0.265	-0.00822
0.00299344	-0.0677344		0.2655	-0.0067		0.2655	0.00159		0.2655	-0.00346
0.001662	-0.0677344		0.266	-0.00391		0.266	0.00346		0.266	-0.00062
0.00297779	-0.0679687		0.2665	-0.00067		0.2665	0.00782		0.2665	0.00115
0.00322843	-0.0679687		0.267	-0.00396		0.267	0.00686		0.267	0.00343
0.00360439	-0.0682031		0.2675	-0.00331		0.2675	0.00493		0.2675	0.00217
0.00109809	-0.0684375		0.268	-0.00224		0.268	0.00686		0.268	-0.00012
-0.00372657	-0.0684375		0.2685	-0.00062		0.2685	0.00402		0.2685	0.00024
-0.00450981	-0.0686719		0.269	-0.00797		0.269	0.00098		0.269	0.00242
-0.00333501	-0.0686719		0.2695	-0.01319		0.2695	7e-05		0.2695	0.0009
-0.0019095	-0.0689063		0.27	-0.00812		0.27	0.00584		0.27	0.00465
0.00081613	-0.0689063		0.2705	-0.00037		0.2705	0.0063		0.2705	0.00663
0.00147399	-0.0691406		0.271	-0.01415		0.271	0.00371		0.271	0.00647
-6.1118e-05	-0.0691406		0.2715	-0.00979		0.2715	0.00625		0.2715	0.00394
-0.00424351	-0.069375		0.272	-0.00974		0.272	0.00356		0.272	0.00571
-0.00635826	-0.069375		0.2725	-0.01152		0.2725	0.00442		0.2725	-0.00224
-0.00825361	-0.0696094		0.273	-0.00721		0.273	0.00615		0.273	-0.00463
-0.010666	-0.0696094		0.2735	-0.00761		0.2735	0.00108		0.2735	0.00034
-0.00814395	-0.0698437		0.274	0.00131		0.274	0.00528		0.274	-0.00397
-0.00579428	-0.0698437		0.2745	-0.00903		0.2745	0.00564		0.2745	-0.00691
-0.00823796	-0.0700781		0.275	-0.01192		0.275	-0.0014		0.275	-0.00716
-0.00762707	-0.0700781		0.2755	-0.01258		0.2755	0.00351		0.2755	-0.00533
-0.00729808	-0.0703125		0.276	-0.00518		0.276	-0.00171		0.276	-0.00711
-0.00687514	-0.0703125		0.2765	-0.00569		0.2765	0.00473		0.2765	-0.00153
-0.00729808	-0.0705469		0.277	-0.01359		0.277	0.0028		0.277	-0.00523
-0.00668719	-0.0705469		0.2775	-0.00989		0.2775	0.00265		0.2775	-0.00721
-0.00704749	-0.0707813		0.278	-0.01055		0.278	0.00275		0.278	-0.00387
-0.00706315	-0.0710156		0.2785	-0.00609		0.2785	0.00893		0.2785	0.001
-0.0071571	-0.0710156		0.279	-0.00873		0.279	0.00331		0.279	-0.00077
-0.00424351	-0.07125		0.2795	-0.00898		0.2795	0.00528		0.2795	0.00181
-0.00203482	-0.07125		0.28	-0.00133		0.28	0.00204		0.28	0.00566
-0.00114198	-0.0714844		0.2805	-0.00432		0.2805	0.00432		0.2805	-0.00012
-0.00057806	-0.0714844		0.281	-0.01076		0.281	0.00341		0.281	0.00328
-0.00150222	-0.0717187		0.2815	-0.00873		0.2815	0.00224		0.2815	0.00272
-0.000186439	-0.0717187		0.282	-0.00685		0.282	0.00275		0.282	0.00196
0.00127038	-0.0719531		0.2825	-0.00584		0.2825	0.00077		0.2825	0.001
0.00319711	-0.0719531		0.283	-0.00924		0.283	0.00746		0.283	0.00531
0.00227289	-0.0721875		0.2835	-0.01207		0.2835	0.00255		0.2835	-0.00042
0.00244519	-0.0721875		0.284	-0.00665		0.284	0.00402		0.284	0.00044
0.0023669	-0.0724219		0.2845	-0.00787		0.2845	0.00361		0.2845	-0.00564
0.00296213	-0.0724219		0.285	-0.01101		0.285	0.00564		0.285	-0.00473
0.00601669	-0.0726563		0.2855	-0.01025		0.2855	0.00118		0.2855	-0.00067
0.00642397	-0.0726563		0.286	-0.01		0.286	0.00012		0.286	-0.00949
0.00777113	-0.0728906		0.2865	-0.0102		0.2865	0.00047		0.2865	-0.00817
0.00365137	-0.073125		0.287	-0.01035		0.287	-0.00059		0.287	0.00343
-0.00112632	-0.073125		0.2875	-0.01273		0.2875	0.00169		0.2875	-0.00645
-0.00668719	-0.0733594		0.288	-0.0105		0.288	-0.0049		0.288	-0.00686
-0.00897417	-0.0733594		0.2885	-0.01273		0.2885	0.00027		0.2885	0.0011
-0.00797166	-0.0735937		0.289	-0.00939		0.289	-9e-05		0.289	-0.00158
-0.00548101	-0.0735937		0.2895	-0.00888		0.2895	-0.00181		0.2895	0.00673
-0.00692217	-0.0738281		0.29	-0.00903		0.29	-0.0008		0.29	-6e-05
-0.00696915	-0.0738281		0.2905	-0.01212		0.2905	0.00376		0.2905	-0.00077
-0.000703381	-0.0740625		0.291	-0.01136		0.291	0.00883		0.291	0.00445
0.00244519	-0.0742969		0.2915	-0.00462		0.2915	-0.00059		0.2915	0.00541
0.00247656	-0.0742969		0.292	-0.00675		0.292	-0.0008		0.292	0.00556
0.00783376	-0.0745313		0.2925	-0.00797		0.2925	0.00113		0.2925	0.00936
0.00628299	-0.0745313		0.293	-0.00716		0.293	0.00159		0.293	0.00531
0.00502984	-0.0747656		0.2935	-0.00802		0.2935	0.00843		0.2935	0.00475
0.00164635	-0.0747656		0.294	-0.00898		0.294	0.00478		0.294	0.00125
-0.000938308	-0.075		0.2945	-0.00391		0.2945	0.00539		0.2945	0.00566
0.000675093	-0.075		0.295	-0.00538		0.295	0.00062		0.295	0.00399
-0.00316265	-0.0752344		0.2955	-0.00589		0.2955	-0.00186		0.2955	-0.00067
-0.0099297	-0.0752344		0.296	-0.00716		0.296	0.00108		0.296	-0.00108
-0.0167281	-0.0752344		0.2965	-0.00949		0.2965	-0.00206		0.2965	0.00196
-0.0160859	-0.0754688		0.297	-0.00832		0.297	-0.00353		0.297	-0.00265
-0.0142688	-0.0754688		0.2975	-0.00462		0.2975	0.0029		0.2975	0.00141
-0.0143941	-0.0754688		0.298	-0.00072		0.298	-0.00039		0.298	0.0009
-0.0135796	-0.0757031		0.2985	-0.00625		0.2985	-0.00485		0.2985	-0.00179
-0.0115119	-0.0757031		0.299	-0.00391		0.299	-0.00206		0.299	0.00232
-0.0101803	-0.0757031		0.2995	-0.00452		0.2995	-0.00526		0.2995	-0.00169
-0.00660884	-0.0757031		0.3	0.00044		0.3	-0.00394		0.3	0.00146
-0.00330363	-0.0759375		0.3005	0.00222		0.3005	-0.00404		0.3005	-0.00123
-0.00237947	-0.0759375		0.301	-0.00498		0.301	-0.00034		0.301	-0.00275
-0.00101665	-0.0759375		0.3015	0.00146		0.3015	0.00736		0.3015	-0.00356
0.000408851	-0.0761719		0.302	-0.00351		0.302	0.00179		0.302	0.00723
-0.000327418	-0.0761719		0.3025	-0.00523		0.3025	0.00179		0.3025	0.00039
0.000972766	-0.0764062		0.303	-0.00224		0.303	0.00422		0.303	-0.00194
0.00117638	-0.0764062		0.3035	-0.00396		0.3035	-0.00064		0.3035	0.00541
-0.00391458	-0.0766406		0.304	0.00485		0.304	0.0025		0.304	0.00166
-0.00223849	-0.0766406		0.3045	-0.00376		0.3045	-0.00064		0.3045	0.00399
0.000189524	-0.076875		0.305	0.00465		0.305	0.00219		0.305	0.0007
0.00600104	-0.0771094		0.3055	-0.00168		0.3055	0.00407		0.3055	-0.00042
0.00335375	-0.0771094		0.306	-0.00194		0.306	-0.00044		0.306	0.00247
0.00253919	-0.0773437		0.3065	-0.0031		0.3065	0.00716		0.3065	0.0007
0.00313442	-0.0773437		0.307	-0.00589		0.307	0.00093		0.307	0.00293
0.00512385	-0.0775781		0.3075	-0.00812		0.3075	0.00757		0.3075	0.00318
0.00371406	-0.0778125		0.308	-0.00417		0.308	0.00437		0.308	0.00105
0.00155234	-0.0780469		0.3085	0.00044		0.3085	-0.00044		0.3085	-0.00311
0.000518456	-0.0780469		0.309	0.00029		0.309	0.00032		0.309	0.0048
0.00117638	-0.0782812		0.3095	0.00435		0.3095	-0.00333		0.3095	-0.00615
0.00351039	-0.0782812		0.31	-0.0031		0.31	-0.00267		0.31	-0.00265
0.00374537	-0.0785156		0.3105	0.00272		0.3105	0.00128		0.3105	-0.00118
0.000988424	-0.07875		0.311	0.00166		0.311	-0.00505		0.311	-0.00022
-0.00161189	-0.07875		0.3115	-0.00047		0.3115	-4e-05		0.3115	0.00282
-0.00344461	-0.0789844		0.312	0.00673		0.312	0.00382		0.312	0.00323
-0.00165886	-0.0792188		0.3125	-0.00118		0.3125	0.0061		0.3125	0.00536
0.00216323	-0.0792188		0.313	-0.00402		0.313	1e-05		0.313	0.00647
0.00208494	-0.0794531		0.3135	-0.00326		0.3135	0.00295		0.3135	0.00526
0.00368268	-0.0794531		0.314	0.00323		0.314	0.00549		0.314	0.00885
-0.000781671	-0.0796875		0.3145	0.00571		0.3145	0.00544		0.3145	0.00455
-0.00487012	-0.0799219		0.315	0.00485		0.315	0.00427		0.315	0.00546
-0.00391458	-0.0799219		0.3155	0.00815		0.3155	0.00174		0.3155	0.00465
0.00159931	-0.0801562		0.316	0.00825		0.316	0.00361		0.316	-0.00017
0.00708189	-0.0801562		0.3165	-0.00087		0.3165	-0.00095		0.3165	0.00526
0.00632997	-0.0803906		0.317	0.00014		0.317	-0.00019		0.317	0.00065
0.00230421	-0.0803906		0.3175	0.00348		0.3175	0.0025		0.3175	-0.00082
-0.00734511	-0.080625		0.318	0.00222		0.318	0.00615		0.318	-0.00113
-0.00895851	-0.080625		0.3185	0.0047		0.3185	0.00138		0.3185	0.00125
-0.01029	-0.0808594		0.319	0.00779		0.319	0.00113		0.319	0.00044
-0.0161328	-0.0808594		0.3195	-0.00016		0.3195	0.00478		0.3195	-0.00488
-0.0174487	-0.0810937		0.32	-0.00082		0.32	0.00265		0.32	-0.00093
-0.0114335	-0.0810937		0.3205	0.0012		0.3205	0.00655		0.3205	-0.00432
-0.00162754	-0.0813281		0.321	-0.00027		0.321	0.00549		0.321	-0.00133
0.00100408	-0.0813281		0.3215	-0.0031		0.3215	0.00539		0.3215	0.00171
-0.00173721	-0.0815625		0.322	0.00055		0.322	0.00138		0.322	-0.00108
-0.00714144	-0.0815625		0.3225	-0.00118		0.3225	0.00153		0.3225	-0.00184
-0.0118564	-0.0817969		0.323	0.00663		0.323	0.00534		0.323	0.00029
-0.0115745	-0.0817969		0.3235	0.0012		0.3235	-0.00146		0.3235	0.00338
-0.0102117	-0.0820312		0.324	-0.00341		0.324	-0.00049		0.324	0.00622
-0.00825361	-0.0822656		0.3245	-0.00721		0.3245	0.00468		0.3245	0.00333
-0.00690645	-0.0822656		0.325	0.00252		0.325	-0.00576		0.325	-0.00336
-0.00477611	-0.0825		0.3255	-0.0028		0.3255	-0.00222		0.3255	0.00115
-0.00510504	-0.0825		0.326	-0.00204		0.326	-0.00292		0.326	0.00475
-0.00436883	-0.0827344		0.3265	-0.00174		0.3265	0.00417		0.3265	-0.00432
-0.00627991	-0.0827344		0.327	0.00049		0.327	0.00407		0.327	0.00095
-0.00413385	-0.0829688		0.3275	0.00931		0.3275	-0.00556		0.3275	-0.00072
-0.000437081	-0.0832031		0.328	-0.00118		0.328	0.00316		0.328	-0.00042
-0.00211317	-0.0832031		0.3285	0.00267		0.3285	0.01076		0.3285	9e-05
-0.00438449	-0.0834375		0.329	-0.0069		0.329	0.00397		0.329	-0.00305
-0.00435318	-0.0834375		0.3295	0.00034		0.3295	0.00736		0.3295	0.00455
-0.00659318	-0.0836719		0.33	-0.0031		0.33	0.00452		0.33	0.001
-0.00485446	-0.0836719		0.3305	-0.00123		0.3305	0.00331		0.3305	-0.003
-0.00555936	-0.0839063		0.331	0.00161		0.331	0.00655		0.331	0.00196
-0.00615459	-0.0841406		0.3315	-0.00361		0.3315	0.00853		0.3315	0.00115
-0.00599795	-0.0841406		0.332	-0.00832		0.332	0.0098		0.332	0.00642
-0.00400853	-0.084375		0.3325	0.00374		0.3325	0.00523		0.3325	0.00151
-0.00264577	-0.084375		0.333	-0.00361		0.333	0.00153		0.333	-0.00427
-0.00125158	-0.0846094		0.3335	0.00125		0.3335	0.0105		0.3335	0.00576
-0.00132993	-0.0846094		0.334	0.00161		0.334	0.00675		0.334	-0.00533
-0.00283372	-0.0848437		0.3345	-0.00533		0.3345	0.00751		0.3345	0.00916
-0.00169023	-0.0850781		0.335	-0.00746		0.335	-0.00049		0.335	0.00379
-0.00114198	-0.0850781		0.3355	-0.01045		0.3355	0.00083		0.3355	0.00049
0.00235124	-0.0853125		0.336	-0.00402		0.336	0.00716		0.336	0.00298
0.00366702	-0.0853125		0.3365	-0.00234		0.3365	0.00052		0.3365	-0.00706
-0.00150222	-0.0855469		0.337	0.00125		0.337	0.00108		0.337	-0.00402
-0.00400853	-0.0855469		0.3375	0.00202		0.3375	-0.00591		0.3375	-0.00523
-0.00461948	-0.0857813		0.338	-0.0063		0.338	-0.00186		0.338	-0.00153
-0.00241079	-0.0857813		0.3385	-0.0029		0.3385	0.00052		0.3385	-0.00042
-0.00184687	-0.0860156		0.339	-0.00898		0.339	-0.00201		0.339	-0.0065
-0.00101665	-0.0860156		0.3395	-0.00569		0.3395	-0.00181		0.3395	-0.00381
0.00125472	-0.08625		0.34	-0.00701		0.34	0.00133		0.34	-0.00589
0.000314845	-0.0864844		0.3405	-0.00619		0.3405	0.00534		0.3405	0.00019
-0.00335067	-0.0864844		0.341	-0.00396		0.341	-0.00161		0.341	0.00333
-0.00604492	-0.0867188		0.3415	-0.00493		0.3415	-0.00054		0.3415	0.00465
-0.00732945	-0.0867188		0.342	-0.00665		0.342	0.00285		0.342	0.00571
-0.0044785	-0.0869531		0.3425	-0.01223		0.3425	0.00503		0.3425	0.00546
-0.00352296	-0.0869531		0.343	-0.01076		0.343	0.00148		0.343	0.00181
-0.00393024	-0.0871875		0.3435	-0.00898		0.3435	-0.00201		0.3435	0.00191
-0.00162754	-0.0871875		0.344	-0.00873		0.344	0.00057		0.344	-6e-05
-0.00624859	-0.0874219		0.3445	-0.01035		0.3445	0.00083		0.3445	-0.00164
-0.0164931	-0.0876563		0.345	-0.01065		0.345	-0.00282		0.345	0.0044
-0.0201743	-0.0876563		0.3455	-0.00756		0.3455	-0.00353		0.3455	0.00166
-0.0208165	-0.0878906		0.346	-0.00756		0.346	0.0061		0.346	-0.00143
-0.0190151	-0.0878906		0.3465	-0.00731		0.3465	0.00361		0.3465	-0.00381
-0.0166967	-0.088125		0.347	-0.00939		0.347	0.00316		0.347	0.00211
-0.0107286	-0.088125		0.3475	-0.00863		0.3475	0.00523		0.3475	-0.00057
-0.00736077	-0.0883594		0.348	-0.00508		0.348	-0.0009		0.348	-0.00655
-0.00471348	-0.0883594		0.3485	-0.00478		0.3485	-0.00105		0.3485	-0.00052
-0.00513642	-0.0885937		0.349	-0.00974		0.349	0.00331		0.349	0.00176
-0.00449415	-0.0885937		0.3495	-0.01648		0.3495	0.00017		0.3495	-0.00037
-0.00375794	-0.0888281		0.35	-0.01091		0.35	-0.00353		0.35	0.00257
0.000831788	-0.0888281		0.3505	-0.00726		0.3505	0.00159		0.3505	-0.00128
-0.000593718	-0.0890625		0.351	-0.01415		0.351	0.0064		0.351	0.00333
-0.00308437	-0.0890625		0.3515	-0.00888		0.3515	-0.00054		0.3515	-0.00625
-0.00678119	-0.0892969		0.352	-0.00939		0.352	-0.00222		0.352	-0.00336
-0.0072511	-0.0892969		0.3525	-0.00701		0.3525	0.00412		0.3525	0.00171
-0.0043062	-0.0895312		0.353	-0.01081		0.353	0.00706		0.353	-0.00219
-0.00656187	-0.0895312		0.3535	-0.00939		0.3535	0.00245		0.3535	0.00287
-0.00895851	-0.0897656		0.354	-0.00883		0.354	0.00143		0.354	-0.00392
-0.00960077	-0.0897656		0.3545	-0.01674		0.3545	0.00199		0.3545	-0.00098
-0.0124674	-0.09		0.355	-0.0102		0.355	0.00625		0.355	-0.00123
-0.00786199	-0.09		0.3555	-0.00741		0.3555	0.00356		0.3555	0.0012
-0.00617025	-0.0902344		0.356	-0.01		0.356	-0.0007		0.356	0.00419
-0.00535569	-0.0902344		0.3565	-0.01055		0.3565	0.00113		0.3565	0.00333
-0.00762707	-0.0904688		0.357	-0.01435		0.357	0.00275		0.357	0.01053
-0.00798731	-0.0904688		0.3575	-0.01035		0.3575	0.00387		0.3575	-0.00042
-0.0082223	-0.0907031		0.358	-0.00964		0.358	-9e-05		0.358	0.00764
-0.0111202	-0.0907031		0.3585	-0.0105		0.3585	-0.001		0.3585	0.00105
-0.0114022	-0.0909375		0.359	-0.0103		0.359	-0.0012		0.359	-0.00062
-0.00765838	-0.0909375		0.3595	-0.00731		0.3595	0.00113		0.3595	0.00531
-0.003241	-0.0911719		0.36	-0.01005		0.36	0.00974		0.36	-0.00179
-0.000327418	-0.0911719		0.3605	-0.0143		0.3605	0.00067		0.3605	-0.00057
-0.00255177	-0.0914062		0.361	-0.00741		0.361	-0.00333		0.361	-0.00245
-0.00356993	-0.0914062		0.3615	-0.00473		0.3615	0.00022		0.3615	0.0008
-0.00617025	-0.0916406		0.362	-0.01233		0.362	0.00148		0.362	-0.00407
-0.0069848	-0.0916406		0.3625	-0.01258		0.3625	0.00174		0.3625	0.00181
-0.00585697	-0.091875		0.363	-0.00918		0.363	0.00169		0.363	0.00196
-0.00472914	-0.091875		0.3635	-0.00964		0.3635	0.00285		0.3635	0.00713
-0.00436883	-0.0921094		0.364	-0.00984		0.364	-4e-05		0.364	0.0087
-0.00366394	-0.0921094		0.3645	-0.01182		0.3645	0.00554		0.3645	0.00374
-0.00667153	-0.0923438		0.365	-0.00092		0.365	-0.00323		0.365	-0.00361
-0.0123577	-0.0923438		0.3655	-0.00579		0.3655	-0.00161		0.3655	0.00115
-0.013047	-0.0925781		0.366	-0.00579		0.366	0.00153		0.366	-0.00463
-0.00601361	-0.0925781		0.3665	-0.00437		0.3665	0.00164		0.3665	-0.00584
0.00116072	-0.0925781		0.367	-0.00442		0.367	0.00194		0.367	0.00151
0.00913395	-0.0928125		0.3675	-0.01086		0.3675	-0.00064		0.3675	-0.00275
0.00736385	-0.0928125		0.368	-0.01253		0.368	-0.00029		0.368	0.00095
0.0058444	-0.0930469		0.3685	-0.00376		0.3685	0.00037		0.3685	-0.00255
0.00723853	-0.0930469		0.369	-0.00974		0.369	0.00108		0.369	0.00049
0.00719156	-0.0932812		0.3695	-0.00589		0.3695	0.00012		0.3695	0.00308
0.00230421	-0.0932812		0.37	-0.00285		0.37	0.00098		0.37	-0.00346
0.0013017	-0.0935156		0.3705	-0.01248		0.3705	0.00204		0.3705	-0.00133
-0.0026144	-0.09375		0.371	-0.00559		0.371	0.00032		0.371	0.00941
-0.00654621	-0.09375		0.3715	-0.00275		0.3715	0.00062		0.3715	0.00277
-0.0118095	-0.0939844		0.372	-0.00766		0.372	-0.00034		0.372	0.00531
-0.0116528	-0.0939844		0.3725	-0.00376		0.3725	-0.005		0.3725	0.00733
-0.012483	-0.0942188		0.373	0.00161		0.373	-0.00237		0.373	0.00581
-0.0105093	-0.0942188		0.3735	-0.00402		0.3735	-0.00632		0.3735	-0.00042
-0.00668719	-0.0944531		0.374	-0.00361		0.374	-0.00424		0.374	0.00733
-0.0071571	-0.0944531		0.3745	-0.00609		0.3745	0.00209		0.3745	0.00972
-0.00922481	-0.0946875		0.375	-0.00706		0.375	-0.00703		0.375	-0.00042
-0.0106189	-0.0949219		0.3755	-0.0032		0.3755	0.00432		0.3755	0.00673
-0.0122167	-0.0949219		0.376	-0.00326		0.376	0.00093		0.376	-0.00153
-0.0110576	-0.0951562		0.3765	-1e-05		0.3765	-0.00566		0.3765	0.00029
-0.0124204	-0.0951562		0.377	0.00374		0.377	0.00843		0.377	0.00135
-0.0132036	-0.0953906		0.3775	0.00191		0.3775	0.00544		0.3775	0.00166
-0.0143628	-0.095625		0.378	-0.00234		0.378	0.00133		0.378	0.00029
-0.0169474	-0.095625		0.3785	0.00394		0.3785	-0.00064		0.3785	0.0013
-0.0193754	-0.0958594		0.379	0.00338		0.379	-0.00282		0.379	0.00328
-0.0188741	-0.0958594		0.3795	-1e-05		0.3795	0.00528		0.3795	0.00526
-0.0198453	-0.0960937		0.38	-0.00315		0.38	0.00432		0.38	0.00586
-0.0159762	-0.0960937		0.3805	0.00146		0.3805	0.00397		0.3805	0.00105
-0.0104937	-0.0963281		0.381	0.00465		0.381	-0.00029		0.381	0.00485
-0.0105563	-0.0965625		0.3815	-0.00493		0.3815	0.00123		0.3815	0.00723
-0.00914652	-0.0965625		0.382	-0.00356		0.382	-0.00095		0.382	0.00627
-0.0106189	-0.0967969		0.3825	0.00034		0.3825	-0.00328		0.3825	0.0087
-0.0096634	-0.0967969		0.383	-0.00239		0.383	7e-05		0.383	0.00146
-0.00718847	-0.0970313		0.3835	-0.0068		0.3835	-0.00247		0.3835	-0.00138
-0.00382058	-0.0970313		0.384	-0.00042		0.384	-0.00166		0.384	-0.00037
0.000769098	-0.0972656		0.3845	-0.00047		0.3845	-0.00252		0.3845	0.00338
-0.00219146	-0.0975		0.385	0.00455		0.385	-0.00439		0.385	0.00526
-0.00631122	-0.0975		0.3855	-0.00158		0.3855	-0.005		0.3855	-0.00539
-0.0055437	-0.0977344		0.386	-0.00427		0.386	-0.0051		0.386	-0.00164
-0.00167458	-0.0977344		0.3865	0.00176		0.3865	0.0025		0.3865	0.00338
-0.000593718	-0.0979687		0.387	-0.00047		0.387	0.00437		0.387	-0.00077
-0.00242645	-0.0979687		0.3875	0.00191		0.3875	-0.00247		0.3875	-0.00366
-0.00226981	-0.0982031		0.388	0.00338		0.388	0.00098		0.388	0.00267
-0.00269274	-0.0984375		0.3885	0.00582		0.3885	0.00214		0.3885	-0.00047
-0.00259874	-0.0984375		0.389	0.00075		0.389	0.00012		0.389	-0.00113
-0.00299036	-0.0986719		0.3895	0.00191		0.3895	-0.00151		0.3895	0.00394
-0.00559067	-0.0986719		0.39	0.00161		0.39	0.00072		0.39	0.01022
-0.00726676	-0.0989063		0.3905	-0.00016		0.3905	-0.00095		0.3905	0.00622
-0.0100394	-0.0989063		0.391	0.00693		0.391	0.00376		0.391	0.00855
-0.00599795	-0.0991406		0.3915	-0.00158		0.3915	0.00214		0.3915	0.00713
-0.00416522	-0.0991406		0.392	0.00044		0.392	-0.0012		0.392	-0.00204
-0.00504241	-0.099375		0.3925	0.00136		0.3925	0.00437		0.3925	-0.00204
-0.00681251	-0.0996094		0.393	0.00034		0.393	0.00594		0.393	-0.00351
-0.00233244	-0.0996094		0.3935	0.00191		0.3935	0.00635		0.3935	0.00434
0.00272714	-0.0998437		0.394	0.00131		0.394	0.00417		0.394	0.00262
0.00502984	-0.0998437		0.3945	0.00495		0.3945	0.01552		0.3945	0.00505
0.0045129	-0.100078		0.395	-0.00128		0.395	0.00594		0.395	-0.00088
0.00022084	-0.100078		0.3955	0.00744		0.3955	0.00853		0.3955	-0.00392
-0.00299036	-0.100312		0.396	0.00348		0.396	0.00255		0.396	0.00075
-0.00772101	-0.100547		0.3965	-0.00356		0.3965	-0.00282		0.3965	-0.0061
-0.00927184	-0.100547		0.397	-0.00011		0.397	0.01081		0.397	0.00095
-0.00485446	-0.100781		0.3975	0.00262		0.3975	0.0066		0.3975	-0.0028
-0.00214449	-0.100781		0.398	0.00379		0.398	0.00422		0.398	-0.00199
0.00244519	-0.101016		0.3985	-0.00138		0.3985	0.00336		0.3985	0.00095
0.00634568	-0.101016		0.399	-0.00077		0.399	-0.00176		0.399	-0.00295
0.0074422	-0.10125		0.3995	0.00571		0.3995	-0.00257		0.3995	-0.00584
0.00423094	-0.10125		0.4	-0.00346		0.4	0.00594		0.4	0.0009
-0.00256742	-0.101484		0.4005	0.0007		0.4005	0.00366		0.4005	0.00252
-0.00950677	-0.101484		0.401	-0.00037		0.401	0.00382		0.401	0.0008
-0.0106503	-0.101719		0.4015	-0.00346		0.4015	0.00321		0.4015	0.00571
-0.00595098	-0.101719		0.402	-0.0063		0.402	0.0025		0.402	-0.00265
-0.00151788	-0.101953		0.4025	-0.00108		0.4025	0.00959		0.4025	0.00059
0.000863103	-0.102188		0.403	-0.00123		0.403	0.00645		0.403	-0.00027
0.00277418	-0.102188		0.4035	0.00181		0.4035	0.00265		0.4035	0.00115
-0.00106363	-0.102422		0.404	0.00176		0.404	0.003		0.404	0.00804
-0.00687514	-0.102422		0.4045	-0.00163		0.4045	0.0064		0.4045	-0.00194
-0.0119348	-0.102656		0.405	-0.00326		0.405	0.01116		0.405	0.00293
-0.0151147	-0.102656		0.4055	0.00348		0.4055	0.00351		0.4055	0.00146
-0.0177619	-0.102891		0.406	-0.00184		0.406	0.0061		0.406	-0.00341
-0.0082223	-0.102891		0.4065	0.00247		0.4065	0.00827		0.4065	-0.00387
-0.0011106	-0.103125		0.407	0.00759		0.407	0.01213		0.407	-0.01299
0.00587571	-0.103125		0.4075	-0.0066		0.4075	0.01061		0.4075	-0.00285
0.00656495	-0.103359		0.408	0.00946		0.408	0.00255		0.408	-0.00042
0.0046069	-0.103359		0.4085	-0.0031		0.4085	-0.00019		0.4085	-0.00782
0.00351039	-0.103594		0.409	-0.00062		0.409	0.00189		0.409	0.00333
-0.00132993	-0.103594		0.4095	0.01316		0.4095	0.00169		0.4095	0.0009
-0.00352296	-0.103828		0.41	0.00632		0.41	-0.00044		0.41	0.00044
-0.00502675	-0.103828		0.4105	0.00232		0.4105	0.00199		0.4105	9e-05
-0.0138302	-0.104063		0.411	-0.00229		0.411	-0.00272		0.411	0.00546
-0.0176366	-0.104063		0.4115	-0.00224		0.4115	0.00204		0.4115	-0.00189
-0.0141748	-0.104297		0.412	-0.00356		0.412	-0.00166		0.412	-0.00194
-0.00845728	-0.104297		0.4125	-0.00488		0.4125	-0.00272		0.4125	-0.00098
-0.00454113	-0.104531		0.413	-0.00442		0.413	-0.00085		0.413	-0.00113
-0.00226981	-0.104766		0.4135	-0.00386		0.4135	-0.00191		0.4135	0.00465
6.4203e-05	-0.104766		0.414	-0.0025		0.414	0.00184		0.414	-0.00103
-0.000515371	-0.105		0.4145	-0.00868		0.4145	-0.00019		0.4145	-1e-05
-0.00203482	-0.105		0.415	-0.00782		0.415	-0.00176		0.415	-0.00346
-0.0124674	-0.105234		0.4155	-0.00371		0.4155	-0.00343		0.4155	0.00161
-0.0189368	-0.105234		0.416	-0.00087		0.416	0.0029		0.416	-0.00351
-0.0175583	-0.105469		0.4165	-0.00214		0.4165	0.00432		0.4165	-0.00098
-0.0150207	-0.105469		0.417	-0.01167		0.417	0.00366		0.417	0.00181
-0.00975741	-0.105703		0.4175	-0.00579		0.4175	0.00143		0.4175	0.00044
-0.00665587	-0.105703		0.418	-0.00599		0.418	0.00686		0.418	-0.00539
-0.00366394	-0.105937		0.4185	-0.00873		0.4185	0.0098		0.4185	-0.00356
0.000173866	-0.105937		0.419	-0.00498		0.419	0.00498		0.419	-0.0027
0.00507681	-0.106172		0.4195	-0.00224		0.4195	0.00513		0.4195	-0.00635
0.00390201	-0.106172		0.42	-0.00549		0.42	-0.00019		0.42	-0.00032
0.00346341	-0.106406		0.4205	-0.00939		0.4205	0.00366		0.4205	-0.00336
0.000784756	-0.106406		0.421	-0.00625		0.421	0.00326		0.421	-0.00022
-0.0035073	-0.106641		0.4215	-0.00635		0.4215	0.00412		0.4215	-0.00113
-0.00399287	-0.106641		0.422	-0.01182		0.422	-0.00105		0.422	-0.00407
-0.000593718	-0.106875		0.4225	-0.00863		0.4225	0.0027		0.4225	-0.00169
0.00155234	-0.107109		0.423	-0.00153		0.423	0.00047		0.423	-0.00402
0.00255485	-0.107109		0.4235	-0.00503		0.4235	-0.00237		0.4235	-0.00554
-0.00131427	-0.107344		0.424	-0.0032		0.424	0.00138		0.424	-0.00128
-0.00483875	-0.107344		0.4245	-0.00447		0.4245	0.00103		0.4245	-0.0026
-0.0139868	-0.107578		0.425	-0.00792		0.425	-0.00019		0.425	0.00282
-0.0218034	-0.107578		0.4255	-0.00407		0.4255	-0.00237		0.4255	0.00343
-0.0211142	-0.107812		0.426	-0.00538		0.426	-0.0007		0.426	-0.00361
-0.0184668	-0.107812		0.4265	-0.00513		0.4265	0.00442		0.4265	-0.00209
-0.0154436	-0.108047		0.427	-0.01071		0.427	-0.00161		0.427	-0.00422
-0.00991404	-0.108047		0.4275	-0.01131		0.4275	-0.00201		0.4275	0.00029
-0.00767404	-0.108281		0.428	-0.00868		0.428	0.00488		0.428	0.00328
-0.00664021	-0.108281		0.4285	-0.01263		0.4285	0.00275		0.4285	0.00277
-0.0050111	-0.108516		0.429	-0.01486		0.429	-0.00191		0.429	-0.00336
1.72295e-05	-0.108516		0.4295	-0.01456		0.4295	0.00148		0.4295	-0.0025
0.000142551	-0.10875		0.43	-0.01086		0.43	0.00407		0.43	-0.00098
-0.00151788	-0.10875		0.4305	-0.01268		0.4305	-0.00475		0.4305	-0.00077
-0.0011106	-0.108984		0.431	-0.01745		0.431	-0.00085		0.431	0.00586
0.000330503	-0.109219		0.4315	-0.01354		0.4315	0.00397		0.4315	0.00505
-0.00360131	-0.109219		0.432	-0.01897		0.432	0.00133		0.432	0.00632
-0.0108383	-0.109453		0.4325	-0.01729		0.4325	-0.00161		0.4325	0.00434
-0.00880187	-0.109453		0.433	-0.00741		0.433	0.00412		0.433	-0.00579
-0.00505807	-0.109687		0.4335	-0.0139		0.4335	-0.00287		0.4335	-0.00179
-0.0027084	-0.109687		0.434	-0.01177		0.434	0.00229		0.434	-0.00584
-0.00209751	-0.109922		0.4345	-0.00554		0.4345	-0.00049		0.4345	-0.00412
-0.00333501	-0.109922		0.435	-0.01147		0.435	0.00229		0.435	-6e-05
-0.00150222	-0.110156		0.4355	-0.01339		0.4355	0.00463		0.4355	-0.00463
0.00362005	-0.110391		0.436	-0.00994		0.436	0.00189		0.436	-0.00052
0.00181864	-0.110391		0.4365	-0.01091		0.4365	0.00194		0.4365	0.00404
-0.000484055	-0.110625		0.437	-0.00508		0.437	-0.001		0.437	0.00358
0.00338507	-0.110625		0.4375	-0.00837		0.4375	0.00285		0.4375	-0.00402
0.00669027	-0.110859		0.438	-0.00848		0.438	0.00229		0.438	0.00597
0.00604801	-0.110859		0.4385	-0.0067		0.4385	-0.0013		0.4385	0.00713
-0.000264728	-0.111094		0.439	-0.01162		0.439	0.00057		0.439	0.00612
-0.00891153	-0.111094		0.4395	-0.00969		0.4395	0.00077		0.4395	-6e-05
-0.0149424	-0.111328		0.44	-0.01005		0.44	0.00361		0.44	0.00865
-0.0138772	-0.111328		0.4405	-0.00614		0.4405	-4e-05		0.4405	0.00809
-0.00945979	-0.111562		0.441	-0.00934		0.441	-0.00465		0.441	0.00835
-0.00748609	-0.111562		0.4415	-0.00716		0.4415	-4e-05		0.4415	0.00774
-0.0117468	-0.111797		0.442	-0.00533		0.442	0.0029		0.442	0.00181
-0.00906817	-0.112031		0.4425	-0.01121		0.4425	0.00072		0.4425	0.01012
-0.0083163	-0.112031		0.443	-0.00625		0.443	0.00549		0.443	0.00374
-0.00541838	-0.112266		0.4435	-0.00391		0.4435	0.00083		0.4435	0.00713
0.0011294	-0.112266		0.444	-0.00427		0.444	0.00696		0.444	-0.003
0.00239821	-0.1125		0.4445	-0.01329		0.4445	0.01096		0.4445	0.0008
0.00435626	-0.1125		0.445	-0.01263		0.445	-0.00222		0.445	0.0007
0.00568776	-0.112734		0.4455	-0.01248		0.4455	-0.00115		0.4455	-0.00042
0.006377	-0.112734		0.446	-0.0063		0.446	0.0028		0.446	0.00414
0.00249222	-0.112969		0.4465	-0.00665		0.4465	-0.00287		0.4465	0.00125
-0.00209751	-0.112969		0.447	-0.00777		0.447	0.00189		0.447	0.00465
-0.00463513	-0.113203		0.4475	-0.00483		0.4475	-0.00379		0.4475	0.00815
-0.00595098	-0.113437		0.448	-0.00741		0.448	1e-05		0.448	0.00222
-0.00687514	-0.113437		0.4485	-0.00766		0.4485	0.00093		0.4485	0.00232
-0.00897417	-0.113672		0.449	-0.00543		0.449	0.00599		0.449	0.00521
-0.0102274	-0.113672		0.4495	-0.0028		0.4495	0.01228		0.4495	-0.00057
-0.0112769	-0.113906		0.45	-0.0069		0.45	0.00295		0.45	0.00257
-0.00945979	-0.113906		0.4505	-0.00488		0.4505	-0.00125		0.4505	0.00566
-0.00797166	-0.114141		0.451	-0.00883		0.451	0.00402		0.451	0.00389
-0.00634254	-0.114141		0.4515	-0.00741		0.4515	0.00539		0.4515	-0.00209
-0.000515371	-0.114375		0.452	-0.00473		0.452	-0.00242		0.452	0.00536
0.00609504	-0.114375		0.4525	-0.00285		0.4525	0.00108		0.4525	0.00551
0.00814709	-0.114609		0.453	0.00389		0.453	-0.00313		0.453	-0.00057
0.00632997	-0.114609		0.4535	0.00404		0.4535	0.00376		0.4535	-0.00204
-0.000562344	-0.114844		0.454	-0.0026		0.454	0.00827		0.454	0.00612
-0.00342896	-0.114844		0.4545	-0.00199		0.4545	0.0025		0.4545	0.00141
-0.0104153	-0.115078		0.455	0.00161		0.455	0.00321		0.455	0.0013
-0.0108383	-0.115078		0.4555	0.00176		0.4555	0.00022		0.4555	-0.00498
-0.00491709	-0.115312		0.456	0.00019		0.456	-0.00135		0.456	-0.00675
0.00119203	-0.115547		0.4565	0.00298		0.4565	-0.00252		0.4565	-0.00356
9.55188e-05	-0.115547		0.457	0.00085		0.457	-0.001		0.457	-0.00589
0.00346341	-0.115781		0.4575	-6e-05		0.4575	0.00539		0.4575	0.00222
0.00283681	-0.115781		0.458	-0.00123		0.458	-0.00146		0.458	-0.00219
-0.00065635	-0.116016		0.4585	-0.0029		0.4585	-0.00014		0.4585	0.001
-0.00192516	-0.116016		0.459	-0.00158		0.459	-0.00211		0.459	0.00521
6.4203e-05	-0.11625		0.4595	-0.0068		0.4595	-0.00227		0.4595	0.00592
-0.00132993	-0.11625		0.46	-0.00407		0.46	0.0061		0.46	0.00186
0.00127038	-0.116484		0.4605	-0.00184		0.4605	0.00229		0.4605	0.00445
0.000863103	-0.116484		0.461	-0.00863		0.461	0.01066		0.461	0.00419
0.00155234	-0.116719		0.4615	-0.00346		0.4615	0.00696		0.4615	-0.00067
0.00332243	-0.116719		0.462	-0.00543		0.462	0.0061		0.462	0.00323
0.00590703	-0.116953		0.4625	-0.00133		0.4625	0.00351		0.4625	0.00227
0.00311877	-0.116953		0.463	0.00161		0.463	0.0063		0.463	0.00703
0.00650232	-0.117188		0.4635	0.0006		0.4635	0.00914		0.4635	0.00222
0.00927492	-0.117188		0.464	-0.00584		0.464	0.00382		0.464	-0.00118
0.0125958	-0.117422		0.4645	-0.00244		0.4645	0.00969		0.4645	0.00024
0.00903994	-0.117656		0.465	0.00171		0.465	0.00336		0.465	-0.00108
0.00288384	-0.117656		0.4655	-0.00057		0.4655	-0.00191		0.4655	-0.00042
-0.00327232	-0.117891		0.466	-0.00057		0.466	0.00148		0.466	0.00455
-0.00413385	-0.117891		0.4665	0.00541		0.4665	0.00306		0.4665	0.00592
-0.003241	-0.118125		0.467	-0.00123		0.467	-0.00363		0.467	0.00095
0.00141136	-0.118125		0.4675	0.00298		0.4675	-0.00313		0.4675	-0.00777
0.00535877	-0.118359		0.468	0.00501		0.468	0.00407		0.468	0.0013
0.00709755	-0.118359		0.4685	-0.00108		0.4685	0.0025		0.4685	0.00262
0.00311877	-0.118594		0.469	0.00592		0.469	-0.00282		0.469	0.00151
-0.00220712	-0.118594		0.4695	-0.00082		0.4695	0.00017		0.4695	0.00065
-0.00546535	-0.118828		0.47	-1e-05		0.47	0.00224		0.47	0.0012
-0.00681251	-0.118828		0.4705	0.00348		0.4705	0.00549		0.4705	0.01007
-0.00844162	-0.119063		0.471	-1e-05		0.471	0.00559		0.471	-0.00012
-0.00815967	-0.119063		0.4715	0.00186		0.4715	0.00062		0.4715	0.00759
-0.0068908	-0.119297		0.472	0.00095		0.472	-0.00049		0.472	-0.00118
-0.000296102	-0.119297		0.4725	0.00369		0.4725	0.00255		0.4725	-0.00356
0.00363571	-0.119531		0.473	0.00055		0.473	0.00295		0.473	-0.00082
0.003808	-0.119531		0.4735	0.00354		0.4735	0.00488		0.4735	0.00014
0.00694091	-0.119766		0.474	-0.00092		0.474	0.00964		0.474	0.00029
0.00481051	-0.119766		0.4745	-6e-05		0.4745	-0.00039		0.4745	-0.00554
0.000847445	-0.12		0.475	0.00186		0.475	0.00493		0.475	-0.00184
-0.000499713	-0.12		0.4755	-0.00052		0.4755	0.00746		0.4755	-0.00093
-0.00201917	-0.12		0.476	0.00156		0.476	0.00904		0.476	-0.00533
-0.0040399	-0.120234		0.4765	-0.00513		0.4765	0.00716		0.4765	-0.00346
-0.00776805	-0.120234		0.477	0.00303		0.477	0.00594		0.477	-0.00528
-0.00574731	-0.120469		0.4775	-1e-05		0.4775	0.00574		0.4775	-0.00544
-0.0043062	-0.120469		0.478	-0.00635		0.478	0.0065		0.478	-0.00108
-0.000828644	-0.120469		0.4785	0.00049		0.4785	-0.00059		0.4785	-0.00387
0.00123907	-0.120703		0.479	-0.00138		0.479	-0.00303		0.479	-0.00077
0.00507681	-0.120703		0.4795	0.0045		0.4795	-0.00272		0.4795	-0.00696
0.00307179	-0.120703		0.48	0.00141		0.48	-0.00222		0.48	0.00475
0.000847445	-0.120938		0.4805	-0.0067		0.4805	0.0024		0.4805	0.00257
0.00272714	-0.120938		0.481	-0.00589		0.481	0.00397		0.481	0.00313
0.00689394	-0.121172		0.4815	-0.00858		0.4815	-0.00358		0.4815	0.00328
0.00607938	-0.121172		0.482	-0.00797		0.482	0.00067		0.482	-0.0062
0.00645529	-0.121172		0.4825	-0.00695		0.4825	0.00503		0.4825	0.0007
0.00560941	-0.121406		0.483	-0.01096		0.483	-0.00171		0.483	-0.00513
0.00575039	-0.121406		0.4835	-0.00229		0.4835	0.00594		0.4835	-0.00123
0.00631431	-0.121641		0.484	-0.00103		0.484	0.00549		0.484	0.00105
0.00271149	-0.121641		0.4845	0.00024		0.4845	0.00741		0.4845	0.00328
-0.00272406	-0.121875		0.485	-0.00234		0.485	0.00949		0.485	-0.00528
-0.00466645	-0.122109		0.4855	0.00435		0.4855	0.00113		0.4855	-0.0062
-0.0029747	-0.122109		0.486	-0.0031		0.486	0.00265		0.486	-0.00787
0.00109809	-0.122344		0.4865	-0.0031		0.4865	0.00118		0.4865	-0.00721
-0.00112632	-0.122344		0.487	-0.0027		0.487	0.0065		0.487	-0.00138
-0.00281807	-0.122578		0.4875	-0.00741		0.4875	0.01182		0.4875	-0.00255
-0.00599795	-0.122813		0.488	4e-05		0.488	0.00777		0.488	0.00141
-0.00656187	-0.122813		0.4885	0.00237		0.4885	0.00508		0.4885	0.00196
-0.00703178	-0.123047		0.489	-0.00498		0.489	0.00731		0.489	-0.00417
-0.00302168	-0.123281		0.4895	-0.00092		0.4895	0.00341		0.4895	0.00394
-0.00031176	-0.123281		0.49	-0.00082		0.49	0.00716		0.49	0.00211
0.00282115	-0.123516		0.4905	-0.00635		0.4905	0.00974		0.4905	0.00049
0.000173866	-0.12375		0.491	-0.01121		0.491	0.00726		0.491	0.00308
-0.00529305	-0.12375		0.4915	-0.01349		0.4915	0.00508		0.4915	-0.00164
-0.00524602	-0.123984		0.492	-0.00483		0.492	0.00432		0.492	0.00926
-0.00267709	-0.124219		0.4925	-0.00412		0.4925	0.00625		0.4925	-0.00052
0.0039803	-0.124219		0.493	-0.00802		0.493	0.00371		0.493	-0.00022
0.0046069	-0.124453		0.4935	-0.01197		0.4935	0.00382		0.4935	9e-05
0.00172463	-0.124453		0.494	-0.00797		0.494	-4e-05		0.494	-0.00321
-0.00156491	-0.124688		0.4945	-0.00229		0.4945	0.00599		0.4945	0.00369
-0.0064522	-0.124922		0.495	-0.00179		0.495	0.00904		0.495	-0.00037
-0.0143314	-0.124922		0.4955	-0.00194		0.4955	0.00402		0.4955	-0.00371
-0.0195634	-0.125156		0.496	-0.00549		0.496	0.00762		0.496	-0.0028
-0.0158196	-0.125156		0.4965	-0.00478		0.4965	0.0025		0.4965	-0.00589
-0.00668719	-0.125391		0.497	-0.00974		0.497	-0.00394		0.497	0.00014
-0.00491709	-0.125625		0.4975	-0.00609		0.4975	0.00174		0.4975	-0.00022
-0.00418088	-0.125625		0.498	-0.00072		0.498	-0.0011		0.498	-0.00579
-0.00573165	-0.125859		0.4985	-0.00832		0.4985	0.00159		0.4985	0.00298
-0.00659318	-0.125859		0.499	-0.00939		0.499	0.00731		0.499	-0.00371
-0.00496407	-0.126094		0.4995	-0.00594		0.4995	0.00275		0.4995	0.00039
0.00554678	-0.126094		0.5	-0.0063		0.5	-0.00166		0.5	-0.00032
0.011139	-0.126328		0.5005	-0.01197		0.5005	0.00807		0.5005	0.00151
0.00922795	-0.126328		0.501	-0.00883		0.501	-0.00206		0.501	0.00754
0.00430929	-0.126563		0.5015	-0.00508		0.5015	0.00544		0.5015	0.0082
-0.00281807	-0.126797		0.502	-0.00837		0.502	0.01076		0.502	0.00298
-0.00634254	-0.126797		0.5025	-0.0101		0.5025	0.00392		0.5025	0.00906
-0.0143785	-0.127031		0.503	-0.00918		0.503	0.00143		0.503	0.00404
-0.0140651	-0.127031		0.5035	-0.00559		0.5035	0.00037		0.5035	0.00176
-0.00924047	-0.127266		0.504	-0.0105		0.504	0.00483		0.504	-0.00153
-0.00317831	-0.127266		0.5045	-0.00589		0.5045	-0.00161		0.5045	0.00222
-0.001001	-0.1275		0.505	-0.01005		0.505	0.00397		0.505	0.00201
0.00230421	-0.1275		0.5055	-0.00599		0.5055	0.00615		0.5055	9e-05
0.00206928	-0.127734		0.506	-0.00199		0.506	0.00275		0.506	-0.00361
0.00100408	-0.127734		0.5065	-0.01065		0.5065	0.00088		0.5065	-0.00219
0.000283529	-0.127969		0.507	-0.01045		0.507	0.00118		0.507	9e-05
-0.00178418	-0.127969		0.5075	-0.00873		0.5075	0.00103		0.5075	-0.00042
-0.00380492	-0.128203		0.508	-0.01238		0.508	-0.00085		0.508	-0.00422
-0.00546535	-0.128438		0.5085	-0.00721		0.5085	0.00042		0.5085	-0.0024
-0.00895851	-0.128438		0.509	-0.00457		0.509	0.00138		0.509	0.00059
-0.00706315	-0.128672		0.5095	-0.00381		0.5095	-0.00237		0.5095	0.00369
-0.00311568	-0.128672		0.51	-0.00564		0.51	0.00057		0.51	0.00455
-0.00250479	-0.128906		0.5105	-0.00853		0.5105	0.00174		0.5105	0.00242
-0.00552798	-0.128906		0.511	-0.0067		0.511	-0.00201		0.511	0.0008
-0.00440015	-0.129141		0.5115	-0.00467		0.5115	0.00346		0.5115	0.00044
-0.00458816	-0.129141		0.512	-0.0066		0.512	0.00366		0.512	0.01326
-0.0045725	-0.129375		0.5125	-0.00797		0.5125	-0.00292		0.5125	0.00277
-0.00695349	-0.129375		0.513	-0.00984		0.513	0.00463		0.513	0.00308
-0.00820664	-0.129609		0.5135	-0.00964		0.5135	7e-05		0.5135	0.00394
-0.007956	-0.129844		0.514	-0.00619		0.514	0.00331		0.514	0.00713
0.000863103	-0.129844		0.5145	-0.00888		0.5145	0.00133		0.5145	-0.00153
0.00382366	-0.130078		0.515	-0.00619		0.515	0.00366		0.515	0.00404
0.000800413	-0.130078		0.5155	-0.00949		0.5155	0.00083		0.5155	-0.00042
-0.00712578	-0.130312		0.516	-0.00366		0.516	-0.00049		0.516	-0.00098
-0.0112142	-0.130312		0.5165	-0.0028		0.5165	0.00133		0.5165	-0.00098
-0.0102587	-0.130547		0.517	-0.01005		0.517	0.0026		0.517	-0.00533
-0.0040399	-0.130547		0.5175	-0.00407		0.5175	-0.00176		0.5175	-0.00158
-0.00241079	-0.130781		0.518	-0.00609		0.518	-0.00576		0.518	-0.00376
-0.00602927	-0.130781		0.5185	-0.0029		0.5185	-0.00085		0.5185	0.00465
-0.00599795	-0.131016		0.519	-0.00675		0.519	0.00138		0.519	-0.00199
-0.00505807	-0.131016		0.5195	-0.00994		0.5195	0.00047		0.5195	-0.00686
-0.000327418	-0.13125		0.52	-0.00518		0.52	0.00153		0.52	0.00024
0.00217889	-0.131484		0.5205	-0.00315		0.5205	0.00153		0.5205	-0.00351
1.57161e-06	-0.131484		0.521	-0.00913		0.521	0.00594		0.521	-0.00523
-0.00306871	-0.131719		0.5215	-0.01071		0.5215	0.0061		0.5215	-0.00179
-0.00179984	-0.131719		0.522	-0.00371		0.522	-0.00059		0.522	-0.00346
0.000158208	-0.131953		0.5225	-0.00158		0.5225	0.00417		0.5225	0.00531
1.72295e-05	-0.131953		0.523	-0.00655		0.523	0.00534		0.523	0.00029
-0.00455679	-0.132187		0.5235	4e-05		0.5235	0.00792		0.5235	0.00369
-0.00382058	-0.132187		0.524	0.00445		0.524	0.00473		0.524	0.00237
0.000565487	-0.132422		0.5245	-0.00427		0.5245	0.00458		0.5245	0.00201
0.00117638	-0.132422		0.525	-0.00113		0.525	0.00432		0.525	0.00201
-0.001001	-0.132656		0.5255	-0.00138		0.5255	0.00539		0.5255	-0.00579
-0.00510504	-0.132656		0.526	-0.00087		0.526	0.00052		0.526	0.00049
-0.00598229	-0.132891		0.5265	-0.00016		0.5265	-0.00571		0.5265	-0.00012
-0.00399287	-0.133125		0.527	-0.00528		0.527	-0.00054		0.527	0.00242
-0.00396156	-0.133125		0.5275	-0.00331		0.5275	-0.00227		0.5275	-0.00336
-0.00988273	-0.133359		0.528	-0.00305		0.528	-0.00318		0.528	-0.00427
-0.0142688	-0.133359		0.5285	-0.00361		0.5285	-0.00526		0.5285	-0.00103
-0.0161328	-0.133594		0.529	0.00217		0.529	-0.00855		0.529	0.00744
-0.00726676	-0.133594		0.5295	0.00055		0.5295	-0.00455		0.5295	0.00085
0.00242953	-0.133828		0.53	0.00196		0.53	-0.0047		0.53	-0.00473
0.00900862	-0.133828		0.5305	-0.00412		0.5305	-0.00161		0.5305	0.00571
0.00712887	-0.134063		0.531	-0.00407		0.531	0.00123		0.531	0.00054
0.00200659	-0.134063		0.5315	-0.00072		0.5315	0.00047		0.5315	-0.00468
-0.00385189	-0.134297		0.532	-0.00143		0.532	0.00422		0.532	-0.00285
-0.0100394	-0.134297		0.5325	-0.00224		0.5325	0.00397		0.5325	-0.003
-0.013	-0.134531		0.533	-0.00239		0.533	0.00483		0.533	-0.00194
-0.0109479	-0.134531		0.5335	0.00394		0.5335	0.00853		0.5335	0.00065
-0.00809698	-0.134766		0.534	-0.00168		0.534	-0.00161		0.534	-0.00164
-0.00450981	-0.134766		0.5345	0.0047		0.5345	0.00878		0.5345	-0.0028
-0.00057806	-0.135		0.535	0.00637		0.535	0.00508		0.535	-0.00868
-0.00156491	-0.135		0.5355	-0.00011		0.5355	0.00326		0.5355	-0.00118
-0.0066245	-0.135234		0.536	-0.00057		0.536	0.00777		0.536	0.00065
-0.00900554	-0.135234		0.5365	0.00303		0.5365	-0.00216		0.5365	-0.00316
-0.012483	-0.135469		0.537	-0.00163		0.537	0.00235		0.537	0.00323
-0.013141	-0.135469		0.5375	-0.00381		0.5375	-0.00298		0.5375	-0.00204
-0.0114335	-0.135703		0.538	0.00343		0.538	-0.0046		0.538	0.00445
-0.0116372	-0.135703		0.5385	-0.00275		0.5385	-0.00044		0.5385	9e-05
-0.00953814	-0.135937		0.539	0.00105		0.539	0.00047		0.539	0.00166
-0.00784633	-0.135937		0.5395	-0.00467		0.5395	-0.00556		0.5395	0.00343
-0.00798731	-0.136172		0.54	-0.00346		0.54	-0.00232		0.54	0.00095
-0.00443152	-0.136172		0.5405	-0.00746		0.5405	-0.00622		0.5405	0.0009
-0.00450981	-0.136406		0.541	-0.00133		0.541	-0.00166		0.541	0.00115
0.00054983	-0.136406		0.5415	0.00298		0.5415	0.00189		0.5415	0.00166
0.00452856	-0.136406		0.542	-0.00326		0.542	-0.00343		0.542	0.01068
0.000299187	-0.136641		0.5425	-0.00807		0.5425	0.00047		0.5425	0.00191
-0.00606058	-0.136641		0.543	-0.00559		0.543	0.00214		0.543	0.00744
-0.00794034	-0.136875		0.5435	-0.00625		0.5435	-0.00257		0.5435	-0.00361
-0.00598229	-0.136875		0.544	-0.00533		0.544	-0.00298		0.544	-0.01015
-0.00355428	-0.137109		0.5445	-0.00087		0.5445	-0.00171		0.5445	0.00237
-0.00214449	-0.137109		0.545	-0.00462		0.545	0.00351		0.545	-0.01182
-0.00194082	-0.137344		0.5455	0.00095		0.5455	0.0029		0.5455	0.00024
-0.00465079	-0.137344		0.546	0.00014		0.546	1e-05		0.546	-0.00143
-0.00485446	-0.137578		0.5465	0.00288		0.5465	0.00346		0.5465	-0.00437
-0.00241079	-0.137578		0.547	0.00501		0.547	0.00285		0.547	0.0012
0.00390201	-0.137813		0.5475	0.00181		0.5475	0.00022		0.5475	-0.00052
0.00587571	-0.137813		0.548	0.00222		0.548	0.00088		0.548	0.00146
0.00379235	-0.138047		0.5485	-0.00133		0.5485	0.00052		0.5485	0.00024
0.000690808	-0.138047		0.549	0.00029		0.549	0.00346		0.549	0.00379
-0.00112632	-0.138281		0.5495	0.00272		0.5495	-0.00176		0.5495	0.00054
-0.00267709	-0.138281		0.55	9e-05		0.55	-0.0045		0.55	0.00146
-0.00117329	-0.138516		0.5505	0.00607		0.5505	0.00518		0.5505	0.00328
-0.00220712	-0.13875		0.551	0.00267		0.551	0.00113		0.551	0.00419
0.000111177	-0.13875		0.5515	-0.00133		0.5515	0.0026		0.5515	0.00379
0.000925735	-0.138984		0.552	0.00232		0.552	-0.00835		0.552	0.00597
-0.000828644	-0.138984		0.5525	0.00095		0.5525	0.00143		0.5525	0.00171
-0.00128295	-0.139219		0.553	-0.00219		0.553	0.00285		0.553	-0.00062
-0.00057806	-0.139219		0.5535	-0.00422		0.5535	-0.00156		0.5535	-0.00174
0.000377477	-0.139453		0.554	-0.00701		0.554	0.00022		0.554	0.00505
0.00213191	-0.139453		0.5545	4e-05		0.5545	0.00174		0.5545	0.00465
0.000283529	-0.139687		0.555	-0.00599		0.555	0.00681		0.555	0.00632
-0.000860018	-0.139922		0.5555	-0.00513		0.5555	0.00169		0.5555	0.00693
-0.00505807	-0.139922		0.556	-0.00695		0.556	0.00746		0.556	-0.00219
-0.00750174	-0.140156		0.5565	-0.00954		0.5565	0.00387		0.5565	-0.00625
-0.0101647	-0.140156		0.557	-0.01081		0.557	0.00047		0.557	0.00014
-0.0084886	-0.140391		0.5575	-0.00934		0.5575	0.00422		0.5575	0.00592
-0.00693783	-0.140625		0.558	-0.0064		0.558	0.00229		0.558	0.00546
-0.00851991	-0.140625		0.5585	-0.01253		0.5585	0.00184		0.5585	0.0051
-0.00783068	-0.140859		0.559	-0.01141		0.559	1e-05		0.559	0.00379
-0.00374229	-0.140859		0.5595	-0.00356		0.5595	0.00559		0.5595	0.0083
0.00136433	-0.141094		0.56	-0.003		0.56	0.00387		0.56	0.00703
0.00228855	-0.141094		0.5605	-0.00579		0.5605	0.00316		0.5605	0.00875
0.00181864	-0.141328		0.561	-0.00407		0.561	0.00944		0.561	0.00678
0.00570342	-0.141563		0.5615	-0.00072		0.5615	0.00645		0.5615	0.00931
0.00419963	-0.141563		0.562	-0.00239		0.562	0.00361		0.562	0.01554
0.00537449	-0.141797		0.5625	-0.00848		0.5625	0.00807		0.5625	0.01306
0.00457559	-0.141797		0.563	-0.00341		0.563	0.00564		0.563	0.00475
-0.00120461	-0.142031		0.5635	0.00404		0.5635	0.00306		0.5635	0.00962
-0.00399287	-0.142031		0.564	0.00374		0.564	0.00655		0.564	0.00419
-0.0068908	-0.142266		0.5645	0.00227		0.5645	0.00397		0.5645	0.00364
-0.00648352	-0.1425		0.565	-0.003		0.565	-0.00267		0.565	0.00151
-0.00438449	-0.1425		0.5655	-0.00402		0.5655	0.00427		0.5655	-0.00341
-0.00283372	-0.142734		0.566	-0.00386		0.566	0.00909		0.566	0.00105
-0.000437081	-0.142734		0.5665	-0.00543		0.5665	0.00493		0.5665	-0.01187
0.00120769	-0.142969		0.567	-0.00711		0.567	0.00361		0.567	-0.00493
-0.00233244	-0.142969		0.5675	-0.00989		0.5675	-0.00652		0.5675	-0.00392
-0.00800297	-0.143203		0.568	-0.00792		0.568	0.00523		0.568	-0.00848
-0.0115901	-0.143437		0.5685	-0.00812		0.5685	0.00402		0.5685	-0.00371
-0.00939716	-0.143437		0.569	-0.01081		0.569	0.0065		0.569	-1e-05
-0.0126084	-0.143672		0.5695	-0.00888		0.5695	0.00452		0.5695	-0.00523
-0.0170257	-0.143672		0.57	-0.01096		0.57	0.0028		0.57	-0.00012
-0.0165715	-0.143906		0.5705	-0.01349		0.5705	0.00072		0.5705	0.00318
-0.0140338	-0.143906		0.571	-0.01603		0.571	0.00549		0.571	0.0012
-0.0112925	-0.144141		0.5715	-0.01587		0.5715	0.00528		0.5715	0.00272
-0.00839459	-0.144375		0.572	-0.00858		0.572	0.00554		0.572	0.00637
-0.00808132	-0.144375		0.5725	-0.0068		0.5725	0.00762		0.5725	0.00303
-0.00997674	-0.144609		0.573	-0.00903		0.573	0.00483		0.573	0.00678
-0.0118878	-0.144609		0.5735	-0.01542		0.5735	0.00848		0.5735	0.00146
-0.0122011	-0.144844		0.574	-0.0103		0.574	0.00366		0.574	0.00298
-0.010713	-0.144844		0.5745	-0.00158		0.5745	0.00706		0.5745	0.00404
-0.00930316	-0.145078		0.575	-0.00883		0.575	0.00306		0.575	0.00718
-0.0100394	-0.145078		0.5755	-0.00488		0.5755	0.00341		0.5755	0.00607
-0.00892719	-0.145313		0.576	-0.0031		0.576	0.00371		0.576	0.00313
-0.00460382	-0.145313		0.5765	-0.00736		0.5765	-0.00135		0.5765	0.00424
-0.00162754	-0.145547		0.577	-0.00351		0.577	0.00311		0.577	0.00146
-0.003147	-0.145781		0.5775	0.00034		0.5775	0.00067		0.5775	0.00115
-0.00615459	-0.145781		0.578	-0.00133		0.578	-0.00353		0.578	-0.00686
-0.00830065	-0.146016		0.5785	-0.00625		0.5785	0.00093		0.5785	-0.01126
-0.00327232	-0.146016		0.579	-0.00528		0.579	-0.00115		0.579	-0.00903
0.00634568	-0.14625		0.5795	-0.00984		0.5795	-0.00237		0.5795	-0.00402
0.00896165	-0.14625		0.58	-0.00863		0.58	0.00169		0.58	-1e-05
0.00360439	-0.146484		0.5805	-0.00412		0.5805	0.00265		0.5805	-0.00219
-0.00540272	-0.146484		0.581	-0.00386		0.581	0.00696		0.581	0.00409
-0.0108696	-0.146719		0.5815	-0.00589		0.5815	0.00523		0.5815	-0.00245
-0.0118721	-0.146719		0.582	-0.01071		0.582	0.00153		0.582	-0.00402
-0.0102274	-0.146953		0.5825	-0.01005		0.5825	0.00194		0.5825	0.0044
-0.0108539	-0.146953		0.583	-0.01283		0.583	0.00306		0.583	0.00217
-0.00942848	-0.147187		0.5835	-0.00984		0.5835	0.00463		0.5835	-0.00108
-0.00861392	-0.147187		0.584	-0.00812		0.584	0.0066		0.584	0.00287
-0.00582566	-0.147422		0.5845	-0.01228		0.5845	0.00255		0.5845	0.00536
-0.0101021	-0.147656		0.585	-0.00665		0.585	0.00098		0.585	0.00039
-0.0108069	-0.147656		0.5855	-0.00954		0.5855	0.00569		0.5855	0.00232
-0.0129216	-0.147891		0.586	-0.01126		0.586	0.00772		0.586	0.00232
-0.0108852	-0.147891		0.5865	-0.00706		0.5865	0.00402		0.5865	-0.00412
-0.00952242	-0.148125		0.587	-0.00376		0.587	0.00772		0.587	9e-05
-0.00814395	-0.148125		0.5875	-0.00305		0.5875	-0.00135		0.5875	-0.00964
-0.00476046	-0.148359		0.588	-0.00751		0.588	0.0067		0.588	-0.00062
-0.00319403	-0.148359		0.5885	-0.00452		0.5885	0.00518		0.5885	0.00181
-0.00455679	-0.148594		0.589	-0.00184		0.589	0.00159		0.589	-0.00093
-0.00237947	-0.148594		0.5895	0.00673		0.5895	0.0026		0.5895	-0.00721
-0.000437081	-0.148828		0.59	-0.00594		0.59	-0.00019		0.59	-0.0104
-0.000515371	-0.148828		0.5905	-0.00285		0.5905	0.00012		0.5905	-0.0028
-0.00148657	-0.149063		0.591	0.00272		0.591	0.00229		0.591	-0.00346
-0.00284938	-0.149063		0.5915	0.00125		0.5915	0.00417		0.5915	-0.0026
-0.00352296	-0.149297		0.592	-0.00239		0.592	0.00382		0.592	0.00054
0.000330503	-0.149297		0.5925	-0.00295		0.5925	0.00341		0.5925	-0.01233
0.00239821	-0.149531		0.593	-0.00483		0.593	0.00326		0.593	-0.00478
0.000518456	-0.149766		0.5935	-0.00609		0.5935	0.00311		0.5935	-0.0029
-0.00206614	-0.149766		0.594	-0.00685		0.594	-0.00191		0.594	-0.00381
-0.00187819	-0.15		0.5945	-0.003		0.5945	0.00052		0.5945	-0.00295
-0.00136124	-0.15		0.595	-0.00853		0.595	0.00356		0.595	-0.00468
0.00336941	-0.150234		0.5955	-0.00883		0.5955	0.00052		0.5955	-0.00285
0.00756746	-0.150234		0.596	0.00151		0.596	0.00245		0.596	0.0011
0.0054058	-0.150469		0.5965	-0.003		0.5965	0.00057		0.5965	0.00085
0.000565487	-0.150469		0.597	-0.00219		0.597	0.00681		0.597	-0.00224
-0.00570033	-0.150703		0.5975	-0.00402		0.5975	0.00503		0.5975	-0.00549
-0.0108539	-0.150703		0.598	-0.00913		0.598	-0.00257		0.598	0.00272
-0.0106503	-0.150938		0.5985	-0.00655		0.5985	0.00204		0.5985	-0.00356
-0.00898988	-0.151172		0.599	-0.00695		0.599	0.00528		0.599	-0.00832
-0.00830065	-0.151172		0.5995	0.00176		0.5995	0.00224		0.5995	-0.00062
-0.00775239	-0.151406		0.6	0.00247		0.6	0.01035		0.6	-0.00184
-0.0101177	-0.151406		0.6005	-0.00655		0.6005	0.00488		0.6005	-0.00341
-0.0118878	-0.151641		0.601	-0.0064		0.601	0.00564		0.601	0.00044
-0.00850426	-0.151641		0.6015	-0.00097		0.6015	0.0028		0.6015	0.00227
-0.00471348	-0.151875		0.602	-0.00255		0.602	0.00275		0.602	-0.00174
-0.0013769	-0.151875		0.6025	0.00039		0.6025	0.0025		0.6025	-0.00103
-0.00336632	-0.152109		0.603	0.00546		0.603	0.00655		0.603	0.0013
-0.00566902	-0.152109		0.6035	0.0011		0.6035	-0.00054		0.6035	-0.00295
-0.00720413	-0.152344		0.604	-1e-05		0.604	-0.00216		0.604	0.0013
-0.00872358	-0.152344		0.6045	0.00647		0.6045	0.00599		0.6045	-0.00072
-0.0111359	-0.152578		0.605	0.00475		0.605	-0.0007		0.605	-0.00457
-0.0120288	-0.152578		0.6055	0.00805		0.6055	-0.00292		0.6055	-0.00285
-0.00880187	-0.152812		0.606	0.00308		0.606	-0.005		0.606	-0.00473
-0.00444718	-0.152812		0.6065	0.00759		0.6065	-0.00216		0.6065	-0.00939
-0.00264577	-0.153047		0.607	0.00982		0.607	0.00057		0.607	-0.00544
-0.00134559	-0.153047		0.6075	-0.00032		0.6075	0.00204		0.6075	-0.00103
-0.0016432	-0.153281		0.608	0.01397		0.608	-0.00252		0.608	-0.00594
-0.00253611	-0.153281		0.6085	0.00374		0.6085	-0.00277		0.6085	-0.00473
-0.00280241	-0.153516		0.609	0.00202		0.609	0.00934		0.609	-0.01071
-0.00123592	-0.153516		0.6095	0.00242		0.6095	0.00483		0.6095	-0.00407
-0.00208186	-0.15375		0.61	-0.00204		0.61	0.00493		0.61	0.00217
-0.00263006	-0.15375		0.6105	0.00186		0.6105	0.00072		0.6105	0.00293
-0.00598229	-0.153984		0.611	-0.00209		0.611	-0.00014		0.611	0.00146
-0.0106347	-0.153984		0.6115	-0.00011		0.6115	0.00113		0.6115	-1e-05
-0.0101177	-0.154219		0.612	-0.00295		0.612	-0.00546		0.612	0.00495
-0.00864523	-0.154219		0.6125	-6e-05		0.6125	-0.00029		0.6125	-0.00057
-0.0116058	-0.154453		0.613	-0.00158		0.613	-0.00323		0.613	-0.0024
-0.0151147	-0.154453		0.6135	-0.00488		0.6135	0.00224		0.6135	-0.00346
-0.0109792	-0.154687		0.614	-0.00326		0.614	0.00827		0.614	-0.00392
-0.00851991	-0.154687		0.6145	0.00034		0.6145	0.00361		0.6145	-0.00088
-0.00873924	-0.154922		0.615	-0.00082		0.615	0.00037		0.615	-0.00397
-0.0084886	-0.154922		0.6155	0.00237		0.6155	0.00422		0.6155	-0.0062
-0.00582566	-0.155156		0.616	-0.00716		0.616	0.00549		0.616	-0.00123
-0.00450981	-0.155156		0.6165	-0.00067		0.6165	0.00153		0.6165	0.00029
0.00136433	-0.155391		0.617	0.00531		0.617	0.00159		0.617	-0.00295
-0.000249071	-0.155625		0.6175	0.00561		0.6175	0.00189		0.6175	-0.00726
-0.0064522	-0.155625		0.618	0.00445		0.618	0.00554		0.618	-0.00397
-0.0106033	-0.155859		0.6185	0.00262		0.6185	0.00417		0.6185	-0.00417
-0.010431	-0.155859		0.619	0.00283		0.619	-0.00151		0.619	0.0047
-0.00530871	-0.156094		0.6195	-0.00113		0.6195	-0.00181		0.6195	0.00404
-0.00425917	-0.156094		0.62	-0.00067		0.62	-0.00678		0.62	0.00054
-0.00762707	-0.156328		0.6205	0.00237		0.6205	-0.00181		0.6205	4e-05
-0.00889588	-0.156328		0.621	-0.00108		0.621	-0.00379		0.621	0.00647
-0.00695349	-0.156562		0.6215	0.00191		0.6215	0.00686		0.6215	0.00956
-0.00834762	-0.156562		0.622	0.00769		0.622	0.00503		0.622	0.01215
-0.00985141	-0.156797		0.6225	0.0009		0.6225	0.00174		0.6225	0.01002
-0.0117625	-0.156797		0.623	-0.00037		0.623	-0.00095		0.623	0.00414
-0.0100707	-0.157031		0.6235	0.00278		0.6235	0.00103		0.6235	0.00723
-0.00241079	-0.157266		0.624	0.0009		0.624	0.00245		0.624	0.00257
0.0071759	-0.157266		0.6245	-0.0068		0.6245	0.00635		0.6245	-0.00088
0.00426226	-0.1575		0.625	-0.00584		0.625	0.00605		0.625	0.00982
-0.00140828	-0.1575		0.6255	-0.00113		0.6255	0.00422		0.6255	0.00135
-0.00754872	-0.157734		0.626	-0.00498		0.626	0.00407		0.626	0.00049
-0.0100237	-0.157734		0.6265	-0.00047		0.6265	-9e-05		0.6265	0.0009
-0.0119974	-0.157969		0.627	-0.00285		0.627	0.00528		0.627	-0.00402
-0.00642089	-0.158203		0.6275	-0.00336		0.6275	0.00417		0.6275	0.0012
-0.00330363	-0.158203		0.628	0.00141		0.628	0.00863		0.628	-0.00123
-0.00515208	-0.158438		0.6285	-0.00589		0.6285	0.00848		0.6285	-0.00229
-0.00740774	-0.158438		0.629	-0.00716		0.629	0.00143		0.629	-0.00204
-0.00427483	-0.158672		0.6295	-0.00457		0.6295	-0.00044		0.6295	-0.00062
-0.00039005	-0.158672		0.63	-0.0029		0.63	0.00306		0.63	0.00085
-0.00143959	-0.158906		0.6305	-0.00483		0.6305	0.00711		0.6305	0.00075
-0.00468211	-0.158906		0.631	-0.00924		0.631	0.00397		0.631	0.00384
-0.00640523	-0.159141		0.6315	0.00014		0.6315	0.00458		0.6315	0.0082
-0.0109166	-0.159375		0.632	-0.00751		0.632	0.00153		0.632	0.00906
-0.00925618	-0.159375		0.6325	-0.00467		0.6325	0.01162		0.6325	0.00161
-0.00664021	-0.159609		0.633	-0.00619		0.633	0.0025		0.633	-6e-05
-0.00512076	-0.159609		0.6335	-0.00133		0.6335	0.0026		0.6335	0.00318
-0.00549667	-0.159844		0.634	-0.00442		0.634	0.00843		0.634	0.00455
-0.00031176	-0.159844		0.6345	-0.00493		0.6345	0.00564		0.6345	0.00875
0.00291516	-0.160078		0.635	-0.00452		0.635	0.0063		0.635	-0.00285
0.000612461	-0.160312		0.6355	-0.00052		0.6355	0.00382		0.6355	0.00348
-0.00150222	-0.160312		0.636	-0.00579		0.636	0.00133		0.636	0.0007
-0.00242645	-0.160547		0.6365	-0.00417		0.6365	1e-05		0.6365	0.00039
-0.00560633	-0.160547		0.637	-0.00483		0.637	0.00285		0.637	0.00632
-0.010666	-0.160781		0.6375	-0.00716		0.6375	0.00366		0.6375	0.00222
-0.00707881	-0.160781		0.638	-0.00979		0.638	0.00138		0.638	0.00029
-0.00524602	-0.161016		0.6385	-0.00797		0.6385	-0.00237		0.6385	-0.00138
-0.00494841	-0.161016		0.639	-0.00731		0.639	0.00088		0.639	9e-05
-4.54602e-05	-0.16125		0.6395	-0.00903		0.6395	0.0024		0.6395	0.00095
0.0013957	-0.16125		0.64	-0.00792		0.64	-0.0048		0.64	-0.00447
-0.00187819	-0.161484		0.6405	-0.00685		0.6405	0.00184		0.6405	0.00759
-0.00425917	-0.161484		0.641	-0.00675		0.641	0.00093		0.641	0.00095
-0.003147	-0.161719		0.6415	-0.00792		0.6415	0.00478		0.6415	0.00252
-0.00313134	-0.161719		0.642	-0.0138		0.642	0.00412		0.642	-0.00098
-0.00139262	-0.161953		0.6425	-0.00711		0.6425	0.00848		0.6425	-0.00164
-0.00410253	-0.161953		0.643	-0.00878		0.643	0.00559		0.643	0.00541
-0.00518339	-0.162187		0.6435	-0.00447		0.6435	7e-05		0.6435	0.00754
-0.00183121	-0.162187		0.644	-0.0026		0.644	0.00848		0.644	0.00977
-0.00195653	-0.162422		0.6445	-0.0069		0.6445	-0.00242		0.6445	0.00668
0.00075344	-0.162656		0.645	-0.00944		0.645	0.00265		0.645	0.00196
0.000471482	-0.162656		0.6455	-0.00614		0.6455	0.00599		0.6455	0.00328
0.00266451	-0.162891		0.646	-0.00832		0.646	-0.00546		0.646	0.00034
0.00296213	-0.162891		0.6465	-0.00625		0.6465	0.00366		0.6465	0.00399
-0.000812986	-0.163125		0.647	-0.01273		0.647	0.00311		0.647	0.00424
-0.00623294	-0.163125		0.6475	-0.00285		0.6475	-0.00181		0.6475	0.0009
-0.0118878	-0.163359		0.648	-0.00336		0.648	-0.00825		0.648	-0.00108
-0.0138145	-0.163359		0.6485	-0.00528		0.6485	-0.00333		0.6485	0.00044
-0.0117938	-0.163594		0.649	-0.00807		0.649	-0.00298		0.649	0.00196
-0.00773673	-0.163594		0.6495	-0.01243		0.6495	-0.00282		0.6495	-0.00387
-0.00615459	-0.163828		0.65	-0.01253		0.65	0.00128		0.65	-0.00533
-0.0050111	-0.163828		0.6505	-0.01587		0.6505	0.00057		0.6505	0.00095
-0.00154926	-0.164062		0.651	-0.01136		0.651	0.00306		0.651	0.00156
0.000612461	-0.164062		0.6515	-0.01248		0.6515	0.00027		0.6515	0.00019
0.00136433	-0.164297		0.652	-0.01324		0.652	0.00077		0.652	-0.00463
0.000784756	-0.164297		0.6525	-0.01942		0.6525	0.00057		0.6525	-0.00138
0.0058444	-0.164531		0.653	-0.0143		0.653	-0.00424		0.653	-0.00255
0.00592275	-0.164531		0.6535	-0.01349		0.6535	0.00093		0.6535	0.00044
0.00471657	-0.164531		0.654	-0.01005		0.654	-0.001		0.654	-0.00559
0.0013957	-0.164766		0.6545	-0.0137		0.6545	-0.00064		0.6545	-0.00133
0.00142702	-0.164766		0.655	-0.01207		0.655	0.00224		0.655	-0.00108
0.00481051	-0.164766		0.6555	-0.00559		0.6555	0.00047		0.6555	-0.00721
0.00293081	-0.165		0.656	-0.01096		0.656	0.00625		0.656	-0.00118
-0.000860018	-0.165		0.6565	-0.00665		0.6565	0.00534		0.6565	-0.00118
-0.00396156	-0.165		0.657	-0.00209		0.657	0.01431		0.657	-0.00067
-0.00201917	-0.165234		0.6575	-0.00072		0.6575	0.00534		0.6575	0.00166
-0.0023481	-0.165234		0.658	0.00262		0.658	0.00209		0.658	-0.00082
-0.00441581	-0.165469		0.6585	-0.00447		0.6585	0.00544		0.6585	-0.00255
-0.00540272	-0.165469		0.659	-0.00047		0.659	0.00974		0.659	-0.00366
-0.00389892	-0.165703		0.6595	-0.00488		0.6595	0.00772		0.6595	-0.00118
-0.00179984	-0.165703		0.66	-0.00761		0.66	0.00326		0.66	-0.0063
0.00250788	-0.165938		0.6605	-0.00761		0.6605	-0.00135		0.6605	-0.00224
-0.000296102	-0.165938		0.661	-0.0066		0.661	7e-05		0.661	0.00521
-0.00233244	-0.166172		0.6615	-0.00082		0.6615	0.0024		0.6615	-0.0029
-0.000860018	-0.166172		0.662	-0.00366		0.662	0.00528		0.662	-0.00037
0.00311877	-0.166406		0.6625	-0.00214		0.6625	-0.0011		0.6625	-0.00118
0.000988424	-0.166406		0.663	-0.00402		0.663	7e-05		0.663	0.00176
-0.00128295	-0.166641		0.6635	-0.00812		0.6635	-0.00556		0.6635	-0.00665
-0.0040399	-0.166875		0.664	-0.00447		0.664	-0.00156		0.664	-0.00615
-0.00449415	-0.166875		0.6645	-0.00903		0.6645	0.00726		0.6645	-0.00513
-0.0042122	-0.167109		0.665	-0.01197		0.665	-0.00267		0.665	-0.00331
-0.0084886	-0.167109		0.6655	-0.00361		0.6655	0.00083		0.6655	0.0008
-0.00960077	-0.167344		0.666	-0.00619		0.666	0.00797		0.666	0.0012
-0.00602927	-0.167578		0.6665	-0.00579		0.6665	0.0025		0.6665	0.0011
0.000267872	-0.167578		0.667	-0.00721		0.667	0.00017		0.667	-0.00356
0.00377669	-0.167813		0.6675	-0.00761		0.6675	-0.0012		0.6675	0.00039
0.00258617	-0.168047		0.668	-0.00746		0.668	0.0064		0.668	-0.01142
0.00291516	-0.168047		0.6685	-0.00219		0.6685	-0.00029		0.6685	-0.00371
0.00255485	-0.168281		0.669	-0.00118		0.669	7e-05		0.669	-0.00295
0.00313442	-0.168516		0.6695	-0.00437		0.6695	-0.00232		0.6695	-0.00402
-0.00540272	-0.168516		0.67	-0.00518		0.67	0.00366		0.67	-0.00067
-0.0149737	-0.16875		0.6705	-0.00929		0.6705	0.00275		0.6705	0.0012
-0.0166654	-0.16875		0.671	0.00136		0.671	0.00194		0.671	4e-05
-0.0151303	-0.168984		0.6715	0.00354		0.6715	0.00012		0.6715	-0.00919
-0.0129843	-0.168984		0.672	0.00303		0.672	-0.00363		0.672	0.00125
-0.0114492	-0.169219		0.6725	0.00151		0.6725	0.00513		0.6725	-0.00412
-0.00909949	-0.169453		0.673	-0.0028		0.673	0.00488		0.673	-0.00427
-0.0040399	-0.169453		0.6735	0.00257		0.6735	0.0027		0.6735	0.00267
-0.000421365	-0.169687		0.674	0.00278		0.674	0.00245		0.674	-0.00179
-6.1118e-05	-0.169687		0.6745	0.00607		0.6745	0.00224		0.6745	-0.00376
-0.00407122	-0.169922		0.675	0.00131		0.675	0.00447		0.675	-0.00493
-0.00363262	-0.169922		0.6755	-0.00214		0.6755	0.00143		0.6755	-0.00767
-0.00385189	-0.170156		0.676	-0.0025		0.676	0.00194		0.676	-0.00523
-0.00284938	-0.170156		0.6765	-0.00082		0.6765	-0.00085		0.6765	-0.00559
-0.00551232	-0.170391		0.677	0.00207		0.677	0.00817		0.677	-0.00169
-0.00784633	-0.170625		0.6775	-0.00234		0.6775	0.00544		0.6775	-0.00179
-0.00895851	-0.170625		0.678	0.00769		0.678	0.00346		0.678	-0.00123
-0.00776805	-0.170859		0.6785	-0.00032		0.6785	-0.00085		0.6785	-0.00189
-0.00631122	-0.170859		0.679	-0.00351		0.679	-0.0012		0.679	-0.0068
0.00142702	-0.171094		0.6795	-0.00148		0.6795	-0.00591		0.6795	-0.00554
0.0019283	-0.171094		0.68	0.00085		0.68	-0.00166		0.68	-0.00838
-0.00205048	-0.171328		0.6805	-0.00473		0.6805	-0.00257		0.6805	-0.00832
-0.00568468	-0.171328		0.681	-0.00498		0.681	0.0065		0.681	-0.00483
-0.00754872	-0.171563		0.6815	0.00014		0.6815	0.00022		0.6815	-0.00219
-0.00988273	-0.171563		0.682	-0.00848		0.682	0.00255		0.682	-0.00523
-0.0134856	-0.171797		0.6825	-0.00898		0.6825	0.0025		0.6825	-0.00366
-0.0102274	-0.171797		0.683	-0.00295		0.683	0.00574		0.683	-0.00402
-0.00581	-0.172031		0.6835	-0.003		0.6835	0.0065		0.6835	-0.00777
-0.00873924	-0.172031		0.684	0.0012		0.684	0.00295		0.684	0.0009
-0.0091152	-0.172266		0.6845	0.00136		0.6845	0.00615		0.6845	-0.00209
-0.0103997	-0.172266		0.685	0.00105		0.685	0.0105		0.685	-0.0026
-0.00493275	-0.1725		0.6855	-0.00234		0.6855	0.00437		0.6855	-0.0027
-0.00109494	-0.172734		0.686	-0.00493		0.686	-0.0014		0.686	-0.00336
-0.000938308	-0.172734		0.6865	0.00222		0.6865	0.00179		0.6865	0.00282
-0.00541838	-0.172969		0.687	0.0045		0.687	-0.00095		0.687	-0.00564
-0.00826927	-0.172969		0.6875	0.00034		0.6875	0.00528		0.6875	-0.00539
-0.010713	-0.173203		0.688	0.00278		0.688	0.00179		0.688	-0.00447
-0.0142375	-0.173203		0.6885	0.00186		0.6885	0.00184		0.6885	-0.00381
-0.0134229	-0.173438		0.689	0.00202		0.689	0.00939		0.689	-0.00153
-0.0108852	-0.173438		0.6895	0.00333		0.6895	0.00447		0.6895	-0.00077
-0.00471348	-0.173672		0.69	-0.00599		0.69	0.00326		0.69	-0.00082
0.00133301	-0.173672		0.6905	0.001		0.6905	0.00528		0.6905	-0.00539
-0.000891334	-0.173906		0.691	-0.00011		0.691	0.00549		0.691	-0.00184
-0.00205048	-0.173906		0.6915	-0.00153		0.6915	0.00843		0.6915	-0.00214
-0.00643655	-0.174141		0.692	0.00191		0.692	0.00153		0.692	-0.00371
-0.00931881	-0.174141		0.6925	-0.00295		0.6925	0.00204		0.6925	0.00166
-0.00811263	-0.174375		0.693	0.00019		0.693	0.00463		0.693	0.00364
-0.01029	-0.174375		0.6935	-0.00467		0.6935	0.00508		0.6935	-0.00463
-0.0135012	-0.174609		0.694	0.00044		0.694	0.00189		0.694	0.00014
-0.0164462	-0.174609		0.6945	-0.00665		0.6945	0.00736		0.6945	-0.00108
-0.0192031	-0.174844		0.695	-0.00366		0.695	0.00544		0.695	0.00394
-0.0174487	-0.175078		0.6955	-0.00179		0.6955	0.00316		0.6955	-0.00164
-0.0139398	-0.175078		0.696	0.00328		0.696	0.00559		0.696	0.00065
-0.0114335	-0.175313		0.6965	0.00085		0.6965	0.00681		0.6965	-0.00027
-0.0145351	-0.175313		0.697	-0.00062		0.697	0.00954		0.697	0.00688
-0.019438	-0.175547		0.6975	-0.00153		0.6975	0.00523		0.6975	0.00678
-0.0183259	-0.175547		0.698	-0.00625		0.698	0.00371		0.698	0.00287
-0.0155063	-0.175781		0.6985	-0.00148		0.6985	0.01137		0.6985	0.0008
-0.0124361	-0.175781		0.699	-0.00336		0.699	0.00189		0.699	0.001
-0.0100237	-0.176016		0.6995	0.00191		0.6995	0.00488		0.6995	-0.00371
-0.0092875	-0.176016		0.7	-0.00462		0.7	0.00468		0.7	-0.00153
-0.00717276	-0.17625		0.7005	-0.00285		0.7005	0.00382		0.7005	-0.00594
-0.00704749	-0.176484		0.701	-0.00199		0.701	0.00164		0.701	-0.00979
-0.00668719	-0.176484		0.7015	-0.00402		0.7015	0.00569		0.7015	-0.00158
-0.0061859	-0.176719		0.702	-0.00807		0.702	0.003		0.702	0.0047
-0.00490143	-0.176719		0.7025	-0.00305		0.7025	0.00427		0.7025	0.00196
-0.0101177	-0.176953		0.703	0.0007		0.703	0.00523		0.703	0.00211
-0.0131879	-0.176953		0.7035	-0.00584		0.7035	0.00184		0.7035	0.00191
-0.00964774	-0.177187		0.704	-0.00118		0.704	0.00463		0.704	0.00526
-0.00960077	-0.177187		0.7045	-0.00371		0.7045	0.00782		0.7045	0.00652
-0.0141435	-0.177422		0.705	-0.00635		0.705	0.0065		0.705	0.00673
-0.0168221	-0.177422		0.7055	-0.00143		0.7055	0.00518		0.7055	0.00607
-0.019673	-0.177656		0.706	0.0044		0.706	0.00675		0.706	0.00095
-0.0166028	-0.177891		0.7065	-0.00143		0.7065	0.00417		0.7065	0.00779
-0.0132976	-0.177891		0.707	-0.00179		0.707	-0.00536		0.707	0.00602
-0.0110262	-0.178125		0.7075	-0.00285		0.7075	0.00807		0.7075	0.00379
-0.0134386	-0.178125		0.708	-0.00427		0.708	0.00589		0.708	0.00875
-0.0120444	-0.178359		0.7085	-0.00746		0.7085	0.0028		0.7085	0.0083
-0.00949111	-0.178359		0.709	-0.00133		0.709	0.00417		0.709	0.00576
-0.00945979	-0.178594		0.7095	-0.00574		0.7095	0.00392		0.7095	0.00597
-0.00939716	-0.178828		0.71	-0.00498		0.71	-0.00379		0.71	0.00034
-0.00667153	-0.178828		0.7105	-0.00457		0.7105	0.00392		0.7105	0.00541
-0.00764272	-0.179062		0.711	-0.00746		0.711	0.00017		0.711	0.00465
-0.0075174	-0.179062		0.7115	-0.00473		0.7115	-0.00267		0.7115	-0.00128
-0.00604492	-0.179297		0.712	-0.00741		0.712	0.00544		0.712	0.00054
-0.00551232	-0.179297		0.7125	-0.00493		0.7125	-0.0013		0.7125	0.00049
-0.00905251	-0.179531		0.713	-0.00832		0.713	0.00488		0.713	-0.00062
-0.0160546	-0.179531		0.7135	-0.0069		0.7135	0.00098		0.7135	-0.00113
-0.0197827	-0.179766		0.714	-0.00716		0.714	0.00128		0.714	-0.0026
-0.0160389	-0.179766		0.7145	-0.00954		0.7145	-0.0007		0.7145	0.00181
-0.0133446	-0.18		0.715	-0.00574		0.715	-0.00267		0.715	0.00465
-0.0124361	-0.18		0.7155	-0.00077		0.7155	0.00361		0.7155	0.00085
-0.00817532	-0.180234		0.716	-1e-05		0.716	0.00174		0.716	0.00161
-0.00346033	-0.180469		0.7165	-0.00883		0.7165	-0.00039		0.7165	0.00049
-0.00201917	-0.180469		0.717	-0.00934		0.717	0.00615		0.717	-0.00432
-0.00263006	-0.180703		0.7175	-0.00417		0.7175	0.00721		0.7175	0.00196
-0.00366394	-0.180703		0.718	-0.00868		0.718	0.00022		0.718	0.00739
-0.00358559	-0.180938		0.7185	-0.00878		0.7185	0.00316		0.7185	0.00688
0.000283529	-0.180938		0.719	-0.00721		0.719	0.00432		0.719	0.0084
0.000941393	-0.181172		0.7195	-0.00432		0.7195	0.00077		0.7195	0.00815
-0.0036796	-0.181172		0.72	0.00161		0.72	0.00311		0.72	0.00272
-0.00690645	-0.181406		0.7205	-0.00645		0.7205	0.00382		0.7205	0.00141
-0.00759569	-0.181406		0.721	-0.00498		0.721	-0.00282		0.721	0.00379
-0.0106189	-0.181641		0.7215	-0.00168		0.7215	0.0026		0.7215	0.00784
-0.0151616	-0.181641		0.722	-0.00853		0.722	0.00599		0.722	0.00176
-0.0145194	-0.181641		0.7225	-0.00407		0.7225	0.00022		0.7225	0.00024
-0.0135952	-0.181875		0.723	-0.00609		0.723	-0.00161		0.723	0.00014
-0.0143314	-0.181875		0.7235	-0.00782		0.7235	-0.00014		0.7235	-0.00224
-0.00856694	-0.182109		0.724	-0.00731		0.724	0.00615		0.724	0.00303
-0.00360131	-0.182109		0.7245	-0.00645		0.7245	0.00331		0.7245	0.0009
-0.00620156	-0.182344		0.725	-0.01197		0.725	-0.00216		0.725	-0.00255
-0.0104623	-0.182344		0.7255	-0.00473		0.7255	-0.00115		0.7255	0.00252
-0.0101647	-0.182578		0.726	-0.00979		0.726	-0.00181		0.726	-0.003
-0.00488578	-0.182578		0.7265	-0.00396		0.7265	0.00088		0.7265	-0.00316
-0.0043062	-0.182812		0.727	-0.00695		0.727	-0.00034		0.727	0.00287
-0.000875676	-0.182812		0.7275	-0.01309		0.7275	0.00077		0.7275	-0.00113
-0.00231678	-0.183047		0.728	-0.00817		0.728	-0.00424		0.728	0.0012
-0.00684382	-0.183047		0.7285	-0.0064		0.7285	0.00042		0.7285	0.00318
-0.0111359	-0.183281		0.729	0.00125		0.729	0.00488		0.729	-0.00579
-0.00894285	-0.183281		0.7295	-0.00174		0.7295	-0.00064		0.7295	0.0012
-0.00764272	-0.183516		0.73	-0.00391		0.73	-0.00465		0.73	-0.00387
-0.00811263	-0.183516		0.7305	-0.00706		0.7305	-0.00206		0.7305	0.00298
-0.00551232	-0.18375		0.731	-0.0106		0.731	0.00564		0.731	0.00581
-0.000906992	-0.18375		0.7315	-0.00842		0.7315	0.00138		0.7315	0.0011
-0.00214449	-0.183984		0.732	-0.01015		0.732	-0.00085		0.732	0.00293
-0.00283372	-0.183984		0.7325	-0.01005		0.7325	0.00128		0.7325	-0.00022
-0.00606058	-0.184219		0.733	-0.00336		0.733	0.00229		0.733	0.00217
-0.0085826	-0.184219		0.7335	-0.0066		0.7335	0.00077		0.7335	0.00358
-0.0108069	-0.184453		0.734	-0.0026		0.734	0.00224		0.734	0.00657
-0.00869221	-0.184688		0.7345	-0.00381		0.7345	0.00513		0.7345	0.00191
-0.00690645	-0.184688		0.735	-0.00361		0.735	0.0025		0.735	-0.00169
-0.00201917	-0.184922		0.7355	-0.00244		0.7355	0.00341		0.7355	0.00333
0.00075344	-0.184922		0.736	-0.00214		0.736	-0.00353		0.736	-0.00209
0.00144268	-0.185156		0.7365	-0.0027		0.7365	0.00503		0.7365	-0.00311
0.000596803	-0.185156		0.737	-0.0029		0.737	0.00022		0.737	-0.00493
-0.000797328	-0.185391		0.7375	0.00014		0.7375	-0.00105		0.7375	-0.00316
-0.00393024	-0.185391		0.738	-0.00361		0.738	0.00062		0.738	-0.0029
-0.00617025	-0.185625		0.7385	0.00029		0.7385	1e-05		0.7385	0.00343
-0.00330363	-0.185859		0.739	-0.0027		0.739	-0.0007		0.739	-0.00042
-0.000719039	-0.185859		0.7395	0.00404		0.7395	-0.00125		0.7395	-0.00361
-0.0019095	-0.186094		0.74	-0.00604		0.74	0.00508		0.74	0.00014
-0.00264577	-0.186094		0.7405	-0.00493		0.7405	0.00392		0.7405	0.00313
-0.00568468	-0.186328		0.741	0.00049		0.741	0.00442		0.741	-0.0026
-0.012906	-0.186328		0.7415	-0.00047		0.7415	-0.00146		0.7415	0.00115
-0.0166028	-0.186562		0.742	-0.00305		0.742	0.0025		0.742	0.00085
-0.0132193	-0.186797		0.7425	-0.00746		0.7425	-0.00399		0.7425	0.00414
-0.00595098	-0.186797		0.743	-0.00396		0.743	0.00083		0.743	0.0008
-0.00643655	-0.187031		0.7435	-0.00832		0.7435	0.00757		0.7435	-0.00077
-0.00665587	-0.187031		0.744	-0.00939		0.744	-0.00135		0.744	0.00232
-0.00837894	-0.187266		0.7445	-0.00863		0.7445	0.00179		0.7445	-0.00392
-0.0121071	-0.1875		0.745	-0.00594		0.745	0.00442		0.745	0.0051
-0.0147387	-0.1875		0.7455	-0.00559		0.7455	0.00123		0.7455	0.00369
-0.0127024	-0.187734		0.746	-0.00777		0.746	0.00478		0.746	-0.00544
-0.015005	-0.187734		0.7465	-0.00219		0.7465	7e-05		0.7465	-0.00468
-0.0235735	-0.187969		0.747	-0.00244		0.747	0.00665		0.747	-0.00331
-0.0255472	-0.187969		0.7475	0.0085		0.7475	0.00599		0.7475	-0.00579
-0.020002	-0.188203		0.748	-0.0063		0.748	0.00067		0.748	-0.00468
-0.015287	-0.188437		0.7485	-0.0032		0.7485	1e-05		0.7485	-0.00457
-0.0075174	-0.188437		0.749	-0.00148		0.749	0.00077		0.749	-0.00599
-0.000280386	-0.188672		0.7495	-0.00918		0.7495	-0.00039		0.7495	-0.00473
-0.00057806	-0.188672		0.75	-0.00685		0.75	-0.00292		0.75	-0.00371
0.00253919	-0.188906		0.7505	-0.00275		0.7505	-0.00034		0.7505	0.0045
0.00184996	-0.189141		0.751	-0.00447		0.751	0.00128		0.751	-0.0025
-0.00388327	-0.189141		0.7515	0.00019		0.7515	-0.00232		0.7515	0.00298
-0.00900554	-0.189375		0.752	-0.00315		0.752	0.00098		0.752	0.00227
-0.00770536	-0.189375		0.7525	-0.01111		0.7525	0.00523		0.7525	0.00171
-0.00906817	-0.189609		0.753	-0.00432		0.753	0.01121		0.753	0.00313
-0.010525	-0.189609		0.7535	-0.00731		0.7535	0.00366		0.7535	0.0011
-0.0107599	-0.189844		0.754	-0.01293		0.754	0.00047		0.754	0.0087
-0.010478	-0.190078		0.7545	0.001		0.7545	0.00549		0.7545	0.00495
-0.00577862	-0.190078		0.755	-0.00609		0.755	0.00645		0.755	-0.0028
-0.00084436	-0.190312		0.7555	0.00176		0.7555	-0.00591		0.7555	-0.00143
0.000847445	-0.190312		0.756	0.00288		0.756	0.00407		0.756	0.00014
-0.0015336	-0.190547		0.7565	0.00541		0.7565	-4e-05		0.7565	-0.00153
-0.00869221	-0.190547		0.757	0.00283		0.757	0.00174		0.757	-0.0028
-0.00732945	-0.190781		0.7575	-0.00082		0.7575	0.00711		0.7575	-0.00751
-0.00530871	-0.190781		0.758	-0.00097		0.758	0.0067		0.758	-0.00361
-0.00856694	-0.191016		0.7585	0.00354		0.7585	0.00736		0.7585	-0.00929
-0.00632688	-0.191016		0.759	0.00237		0.759	0.00179		0.759	-0.00701
-0.00537134	-0.19125		0.7595	0.00257		0.7595	0.0064		0.7595	-0.00452
-0.00429054	-0.19125		0.76	-0.0029		0.76	0.0024		0.76	-0.00468
-0.00302168	-0.191484		0.7605	0.0007		0.7605	0.00772		0.7605	-0.00209
-0.00407122	-0.191484		0.761	0.00161		0.761	0.00412		0.761	-0.00108
-0.00665587	-0.191719		0.7615	-0.00478		0.7615	0.00523		0.7615	-0.00234
-0.00648352	-0.191719		0.762	0.00176		0.762	-0.00181		0.762	-0.00229
-2.98023e-05	-0.191953		0.7625	-0.00478		0.7625	0.00194		0.7625	0.00034
0.00581308	-0.191953		0.763	0.0007		0.763	0.00782		0.763	4e-05
0.00340072	-0.192187		0.7635	-0.00417		0.7635	-0.00404		0.7635	0.00343
-0.00147091	-0.192187		0.764	-0.00396		0.764	0.00169		0.764	0.00531
0.000424508	-0.192422		0.7645	0.0006		0.7645	0.00331		0.7645	0.00875
0.00169332	-0.192422		0.765	-0.00113		0.765	-9e-05		0.765	-0.00219
-0.00410253	-0.192656		0.7655	-0.00417		0.7655	0.00427		0.7655	-0.00118
-0.00632688	-0.192891		0.766	0.0006		0.766	0.00508		0.766	0.00779
-0.00634254	-0.192891		0.7665	0.00343		0.7665	-0.00586		0.7665	0.00652
-0.00792468	-0.193125		0.767	-0.00118		0.767	-0.00414		0.767	0.0051
-0.00579428	-0.193125		0.7675	0.00237		0.7675	0.00235		0.7675	-0.00057
-0.00380492	-0.193359		0.768	-0.00133		0.768	0.00432		0.768	0.00095
-0.00721979	-0.193359		0.7685	-0.00528		0.7685	0.00427		0.7685	0.00688
-0.00988273	-0.193594		0.769	0.0008		0.769	0.00037		0.769	0.00404
-0.00696915	-0.193594		0.7695	0.0007		0.7695	-0.00049		0.7695	-0.00265
-0.00162754	-0.193828		0.77	-0.00032		0.77	-0.00196		0.77	0.00201
0.000612461	-0.193828		0.7705	0.00014		0.7705	0.00199		0.7705	0.00663
-0.000797328	-0.194062		0.771	0.00272		0.771	-0.00232		0.771	-0.00017
-0.000468397	-0.194297		0.7715	-0.00158		0.7715	0.00589		0.7715	-0.00017
-0.00598229	-0.194297		0.772	-0.00898		0.772	0.00382		0.772	0.00688
-0.00994542	-0.194531		0.7725	-0.0068		0.7725	0.00452		0.7725	0.00019
-0.0118095	-0.194531		0.773	0.0009		0.773	0.00523		0.773	0.00353
-0.0108383	-0.194766		0.7735	-0.00219		0.7735	0.00574		0.7735	0.00348
-0.00936579	-0.194766		0.774	-0.00513		0.774	0.00665		0.774	-0.00305
-0.00971043	-0.195		0.7745	-0.00275		0.7745	0.00706		0.7745	-0.0026
-0.00711012	-0.195		0.775	-0.00437		0.775	0.00422		0.775	-0.00245
-0.003241	-0.195234		0.7755	-0.00929		0.7755	0.00311		0.7755	-0.00169
0.000910077	-0.195234		0.776	-0.0031		0.776	0.0029		0.776	-0.00402
0.00709755	-0.195469		0.7765	-0.00199		0.7765	-0.00303		0.7765	-0.00128
0.00737951	-0.195703		0.777	0.00065		0.777	0.0026		0.777	0.00308
-4.54602e-05	-0.195703		0.7775	-0.00123		0.7775	-0.00039		0.7775	-0.0068
-0.00704749	-0.195937		0.778	-0.00842		0.778	-0.00206		0.778	0.0045
-0.00828493	-0.195937		0.7785	0.00191		0.7785	-0.00277		0.7785	0.00576
-0.00825361	-0.196172		0.779	-0.00103		0.779	0.00098		0.779	0.00065
-0.003241	-0.196172		0.7795	0.00354		0.7795	-0.00054		0.7795	0.00627
0.000972766	-0.196406		0.78	-0.00118		0.78	-0.00576		0.78	0.00946
-0.000625034	-0.196406		0.7805	-0.0068		0.7805	0.00047		0.7805	0.00287
-0.00800297	-0.196641		0.781	-0.01147		0.781	-0.00622		0.781	0.00166
-0.00898988	-0.196641		0.7815	-0.0031		0.7815	-0.00085		0.7815	0.00647
-0.00739208	-0.196875		0.782	-0.00457		0.782	-0.00064		0.782	0.00358
-0.00792468	-0.196875		0.7825	-0.00498		0.7825	0.00077		0.7825	0.00282
-0.00833196	-0.197109		0.783	0.00024		0.783	0.00336		0.783	-0.00052
-0.00463513	-0.197109		0.7835	-0.00209		0.7835	-0.00495		0.7835	0.00019
-0.00211317	-0.197344		0.784	0.00531		0.784	0.00037		0.784	0.00728
-0.00491709	-0.197344		0.7845	0.00217		0.7845	0.00392		0.7845	-0.00067
-0.00422785	-0.197578		0.785	-0.00255		0.785	0.00452		0.785	0.00338
-0.00175287	-0.197813		0.7855	-0.00204		0.7855	0.00179		0.7855	0.00232
-0.00291207	-0.197813		0.786	-0.00417		0.786	-0.00125		0.786	-0.00189
-0.00515208	-0.197813		0.7865	0.00055		0.7865	0.00179		0.7865	0.00409
-0.00570033	-0.198047		0.787	-0.00625		0.787	0.00077		0.787	-0.00863
-0.0052774	-0.198281		0.7875	-0.00219		0.7875	0.00062		0.7875	-0.0029
-0.00519905	-0.198281		0.788	-0.0063		0.788	0.00012		0.788	-0.00554
-0.0067185	-0.198516		0.7885	-0.00305		0.7885	-0.00348		0.7885	-0.00741
-0.00851991	-0.198516		0.789	-0.00893		0.789	0.00508		0.789	-0.00224
-0.013	-0.19875		0.7895	-0.00954		0.7895	-0.00019		0.7895	-0.00032
-0.0119818	-0.19875		0.79	-0.00326		0.79	0.00199		0.79	0.00749
-0.00916218	-0.198984		0.7905	-0.00645		0.7905	-0.0008		0.7905	0.00733
-0.00690645	-0.198984		0.791	-0.00275		0.791	-0.00085		0.791	0.00222
-0.0074234	-0.199219		0.7915	-0.00493		0.7915	-0.00095		0.7915	0.00151
-0.00853557	-0.199219		0.792	-0.00842		0.792	-0.001		0.792	0.00024
-0.00731373	-0.199453		0.7925	-0.00498		0.7925	0.00194		0.7925	-0.00544
-0.0077837	-0.199453		0.793	-0.00052		0.793	0.00077		0.793	0.00313
-0.00842597	-0.199453		0.7935	-0.00062		0.7935	0.00503		0.7935	0.00353
-0.00747043	-0.199687		0.794	-0.0067		0.794	-0.00135		0.794	0.00293
-0.00952242	-0.199687		0.7945	-0.00244		0.7945	0.00128		0.7945	0.00328
-0.00886456	-0.199922		0.795	-0.00042		0.795	0.00326		0.795	0.00602
-0.0106973	-0.199922		0.7955	0.00095		0.7955	-0.00404		0.7955	0.00308
-0.0150363	-0.200156		0.796	-0.00244		0.796	0.00077		0.796	-0.00468
-0.0149111	-0.200156		0.7965	-0.00777		0.7965	0.00326		0.7965	0.00257
-0.0142375	-0.200391		0.797	-0.00052		0.797	0.00306		0.797	0.0008
-0.0103213	-0.200391		0.7975	-0.00721		0.7975	-9e-05		0.7975	-0.00564
-0.00162754	-0.200625		0.798	-0.00189		0.798	0.00321		0.798	0.00267
-0.00101665	-0.200625		0.7985	-0.00402		0.7985	0.00346		0.7985	-0.00143
0.00372971	-0.200859		0.799	-0.00584		0.799	0.00321		0.799	0.00166
0.00404299	-0.200859		0.7995	-0.00422		0.7995	0.00027		0.7995	0.00206
0.00476354	-0.201094		0.8	-0.01223		0.8	0.00057		0.8	0.00029
0.00351039	-0.201094		0.8005	-0.01091		0.8005	0.00858		0.8005	0.00151
0.00423094	-0.201328		0.801	-0.00452		0.801	0.00848		0.801	-0.00224
0.00111374	-0.201328		0.8015	-0.00513		0.8015	-0.00034		0.8015	0.00141
0.00153668	-0.201562		0.802	-0.00731		0.802	0.00179		0.802	0.0009
0.00108237	-0.201797		0.8025	-0.00969		0.8025	0.00473		0.8025	0.00348
-0.0026144	-0.201797		0.803	-0.014		0.803	-0.0008		0.803	0.00445
-0.00815967	-0.202031		0.8035	-0.00817		0.8035	0.00366		0.8035	-0.00199
-0.00888022	-0.202031		0.804	-0.00549		0.804	0.00214		0.804	-0.00118
-0.00711012	-0.202266		0.8045	-0.00564		0.8045	-0.00034		0.8045	-0.00493
-0.00775239	-0.202266		0.805	-0.00873		0.805	-0.00526		0.805	-0.00082
-0.00483875	-0.2025		0.8055	-0.00452		0.8055	-0.00146		0.8055	-0.00442
-0.00266143	-0.2025		0.806	-0.00123		0.806	-0.00054		0.806	-0.00579
-0.00458816	-0.202734		0.8065	-0.00731		0.8065	0.00037		0.8065	-0.00336
-0.00714144	-0.202734		0.807	0.00232		0.807	0.00447		0.807	-0.00169
-0.00805	-0.202969		0.8075	-0.00326		0.8075	-0.00647		0.8075	-0.00285
-0.00734511	-0.202969		0.808	-0.00315		0.808	-0.00363		0.808	-0.00204
-0.00623294	-0.203203		0.8085	-0.00168		0.8085	-0.00505		0.8085	-0.00204
-0.00303733	-0.203437		0.809	-0.003		0.809	0.00067		0.809	0.00191
0.00401167	-0.203437		0.8095	-0.00462		0.8095	0.00199		0.8095	-0.0026
0.00231987	-0.203672		0.81	-0.00396		0.81	-0.00211		0.81	0.00277
-0.00228547	-0.203672		0.8105	0.0012		0.8105	0.00138		0.8105	-0.00275
-0.0087549	-0.203906		0.811	0.00014		0.811	-0.00075		0.811	-0.00275
-0.0147074	-0.203906		0.8115	-0.00255		0.8115	-0.00151		0.8115	0.00379
-0.01795	-0.204141		0.812	0.0044		0.812	0.00341		0.812	0.00739
-0.0159919	-0.204141		0.8125	-0.00229		0.8125	-0.00075		0.8125	0.00348
-0.0122167	-0.204375		0.813	-0.01055		0.813	0.00458		0.813	0.00166
-0.00787771	-0.204609		0.8135	-0.00929		0.8135	0.00245		0.8135	0.00125
-0.00399287	-0.204609		0.814	-0.00716		0.814	1e-05		0.814	-0.00366
0.00152102	-0.204844		0.8145	-0.01273		0.8145	0.00701		0.8145	-0.00265
-0.000515371	-0.204844		0.815	-0.01182		0.815	0.00777		0.815	0.00328
-0.00465079	-0.205078		0.8155	-0.01182		0.8155	0.00615		0.8155	-0.00751
-0.00490143	-0.205078		0.816	-0.00766		0.816	0.00858		0.816	0.00429
-0.00519905	-0.205313		0.8165	-0.00883		0.8165	0.00554		0.8165	0.00166
-0.00541838	-0.205313		0.817	-0.00883		0.817	0.00321		0.817	-0.01126
-0.00380492	-0.205547		0.8175	-0.00756		0.8175	0.0064		0.8175	-0.0024
-0.00101665	-0.205547		0.818	-0.01278		0.818	-9e-05		0.818	-0.00691
0.00075344	-0.205781		0.8185	-0.00817		0.8185	0.00265		0.8185	-0.00518
-0.00115763	-0.206016		0.819	-0.00726		0.819	-0.00835		0.819	-0.00493
-0.000593718	-0.206016		0.8195	-0.00462		0.8195	-0.00039		0.8195	-0.00447
0.00275852	-0.20625		0.82	-0.00599		0.82	0.00164		0.82	-0.0067
0.00200659	-0.20625		0.8205	-0.01116		0.8205	-0.00186		0.8205	-0.00356
-0.000640692	-0.206484		0.821	-0.00812		0.821	0.00356		0.821	-0.00559
1.72295e-05	-0.206484		0.8215	-0.00848		0.8215	-0.00059		0.8215	0.00374
-7.67759e-05	-0.206719		0.822	-0.00462		0.822	0.00275		0.822	0.00364
-0.0028807	-0.206719		0.8225	-0.00523		0.8225	0.00083		0.8225	-0.00143
-0.00878621	-0.206953		0.823	-0.00199		0.823	0.00118		0.823	-0.00103
-0.0148327	-0.206953		0.8235	-0.00543		0.8235	0.0027		0.8235	-0.00351
-0.0128433	-0.207187		0.824	-0.00878		0.824	-0.0007		0.824	0.00191
-0.00664021	-0.207187		0.8245	-0.00488		0.8245	0.00103		0.8245	0.00044
-0.00178418	-0.207422		0.825	-0.0066		0.825	0.00311		0.825	-0.00366
-0.00275538	-0.207656		0.8255	-0.00108		0.8255	0.00341		0.8255	-0.00326
-0.00797166	-0.207656		0.826	-0.00589		0.826	0.00782		0.826	-0.00589
-0.00761141	-0.207891		0.8265	-0.00462		0.8265	0.00143		0.8265	-0.00204
-0.0101334	-0.207891		0.827	0.00085		0.827	0.00103		0.827	-0.00387
-0.0148327	-0.208125		0.8275	-0.00153		0.8275	0.00336		0.8275	-0.00468
-0.0182789	-0.208125		0.828	0.00445		0.828	0.00523		0.828	-0.003
-0.0183415	-0.208359		0.8285	-0.00493		0.8285	0.01349		0.8285	-0.00072
-0.0147857	-0.208594		0.829	-0.00422		0.829	0.00204		0.829	0.00217
-0.0142218	-0.208594		0.8295	-0.00427		0.8295	0.01319		0.8295	0.00105
-0.00999239	-0.208828		0.83	-0.01		0.83	0.00853		0.83	-0.00255
-0.00667153	-0.208828		0.8305	-0.00893		0.8305	0.00422		0.8305	0.00733
-0.00400853	-0.209062		0.831	-0.00437		0.831	0.00681		0.831	0.00267
-0.00170589	-0.209062		0.8315	-0.00584		0.8315	0.00179		0.8315	0.00242
-0.00479177	-0.209297		0.832	-0.00422		0.832	0.00645		0.832	-0.00082
-0.00512076	-0.209297		0.8325	-0.00832		0.8325	0.0028		0.8325	-0.00341
-0.00482309	-0.209531		0.833	-0.00913		0.833	0.00523		0.833	-0.00153
-0.00773673	-0.209531		0.8335	-0.00143		0.8335	-0.00075		0.8335	-0.00539
-0.00673416	-0.209531		0.834	-0.00655		0.834	-0.00292		0.834	-0.00402
-0.00335067	-0.209766		0.8345	0.00196		0.8345	0.00209		0.8345	0.00272
-0.00609196	-0.209766		0.835	-0.00239		0.835	0.00387		0.835	-0.00158
-0.00413385	-0.209766		0.8355	-0.00204		0.8355	-0.001		0.8355	0.00242
-0.00363262	-0.21		0.836	-0.00027		0.836	0.00376		0.836	-0.00138
-0.00798731	-0.21		0.8365	0.00095		0.8365	0.00452		0.8365	-0.00148
-0.0118878	-0.21		0.837	0.00313		0.837	0.00245		0.837	-0.00214
-0.0107443	-0.210234		0.8375	0.00075		0.8375	0.00295		0.8375	-0.00285
-0.0116372	-0.210234		0.838	0.00232		0.838	-0.00075		0.838	-0.00371
-0.00855123	-0.210234		0.8385	-6e-05		0.8385	-0.00531		0.8385	0.00333
-0.00960077	-0.210469		0.839	0.00019		0.839	-0.0013		0.839	0.00054
-0.00659318	-0.210469		0.8395	-0.0031		0.8395	0.00888		0.8395	0.00075
-0.00181555	-0.210703		0.84	-6e-05		0.84	0.00235		0.84	0.00257
0.00291516	-0.210703		0.8405	-0.00143		0.8405	0.00488		0.8405	0.00024
0.0023669	-0.210938		0.841	-0.00989		0.841	0.01187		0.841	0.00105
-0.00167458	-0.211172		0.8415	-0.00194		0.8415	0.00245		0.8415	0.00586
-0.00526174	-0.211172		0.842	-0.00224		0.842	0.00518		0.842	-0.00027
-0.00518339	-0.211406		0.8425	-0.00123		0.8425	0.00706		0.8425	-0.00331
-0.00507373	-0.211406		0.843	-0.00807		0.843	0.00376		0.843	-0.00234
0.000502798	-0.211641		0.8435	-0.0025		0.8435	0.01268		0.8435	-1e-05
-0.000249071	-0.211875		0.844	-0.00037		0.844	-0.00561		0.844	-0.00468
-0.00497978	-0.211875		0.8445	-0.00407		0.8445	1e-05		0.8445	-0.00174
-0.00635826	-0.212109		0.845	-0.00255		0.845	0.00295		0.845	0.00267
-0.00466645	-0.212344		0.8455	-0.00452		0.8455	-0.00485		0.8455	0.00029
-0.00158057	-0.212344		0.846	-0.00766		0.846	-0.00252		0.846	0.00602
0.0019283	-0.212578		0.8465	-0.00772		0.8465	0.0064		0.8465	-0.00387
0.00261754	-0.212578		0.847	-0.0031		0.847	-0.00298		0.847	-0.00275
0.00188127	-0.212813		0.8475	-0.00452		0.8475	-0.0046		0.8475	0.00333
-0.00416522	-0.213047		0.848	0.00049		0.848	-0.0011		0.848	-0.00118
-0.00400853	-0.213047		0.8485	-0.00381		0.8485	0.00077		0.8485	-0.00959
-0.00273972	-0.213281		0.849	-0.00331		0.849	0.00447		0.849	-0.00832
0.00432495	-0.213281		0.8495	-1e-05		0.8495	-0.00303		0.8495	0.00282
0.00412128	-0.213516		0.85	-0.00447		0.85	-0.00024		0.85	-0.00275
0.00615767	-0.213516		0.8505	-0.00467		0.8505	-0.0011		0.8505	-0.00143
0.00202225	-0.21375		0.851	-0.00371		0.851	0.00088		0.851	-0.00037
-0.00151788	-0.213984		0.8515	-0.00523		0.8515	-9e-05		0.8515	-0.00209
-0.00216015	-0.213984		0.852	-0.00179		0.852	-0.00338		0.852	-0.00245
0.00272714	-0.214219		0.8525	-0.00731		0.8525	-0.00363		0.8525	0.00029
0.00347907	-0.214219		0.853	-0.00244		0.853	-0.00024		0.853	0.00429
0.00324409	-0.214453		0.8535	-0.00417		0.8535	0.00174		0.8535	0.00034
-0.00084436	-0.214453		0.854	-0.00366		0.854	0.00012		0.854	0.00257
-0.00544969	-0.214688		0.8545	-0.00219		0.8545	0.00513		0.8545	-0.00356
-0.0115901	-0.214922		0.855	-0.00361		0.855	-0.00064		0.855	0.00075
-0.0160546	-0.214922		0.8555	-0.00503		0.8555	0.00062		0.8555	0.00429
-0.0169474	-0.215156		0.856	-0.00103		0.856	-0.00683		0.856	-0.00422
-0.012812	-0.215156		0.8565	-0.00402		0.8565	0.00219		0.8565	-0.00756
-0.00338198	-0.215391		0.857	0.00196		0.857	0.00265		0.857	-0.00589
0.00387069	-0.215391		0.8575	0.00374		0.8575	-0.00049		0.8575	-0.00037
0.00894594	-0.215625		0.858	-0.00255		0.858	0.01045		0.858	-0.0067
0.00275852	-0.215625		0.8585	-0.00467		0.8585	-0.00414		0.8585	-0.00584
-0.000750355	-0.215859		0.859	-0.00047		0.859	0.00194		0.859	0.00414
-0.003241	-0.215859		0.8595	-0.00153		0.8595	0.00468		0.8595	-0.00103
-0.010243	-0.216094		0.86	-0.00113		0.86	0.00746		0.86	-0.00762
-0.0163209	-0.216328		0.8605	-0.00569		0.8605	0.00478		0.8605	-0.00645
-0.0227903	-0.216328		0.861	-0.00822		0.861	0.01142		0.861	-0.00366
-0.0206599	-0.216562		0.8615	-0.00939		0.8615	0.00478		0.8615	0.00227
-0.0156159	-0.216562		0.862	-0.01		0.862	0.00371		0.862	0.00358
-0.0101803	-0.216797		0.8625	-0.01182		0.8625	0.00382		0.8625	0.00809
-0.00606058	-0.216797		0.863	-0.00589		0.863	0.00356		0.863	0.0007
-0.00206614	-0.217031		0.8635	-0.00498		0.8635	0.00093		0.8635	0.0012
0.00131736	-0.217031		0.864	-0.00761		0.864	0.00458		0.864	0.00333
-0.00158057	-0.217266		0.8645	-0.00503		0.8645	1e-05		0.8645	0.00075
-0.00613893	-0.217266		0.865	-6e-05		0.865	-0.00242		0.865	0.00217
-0.00823796	-0.2175		0.8655	-0.00989		0.8655	0.00772		0.8655	0.0008
-0.00743905	-0.217734		0.866	-0.00123		0.866	-0.00222		0.866	-0.00042
-0.0036796	-0.217734		0.8665	-1e-05		0.8665	-0.00201		0.8665	-0.0104
-0.000938308	-0.217969		0.867	-0.00538		0.867	-0.00607		0.867	-0.00412
0.00405865	-0.217969		0.8675	-0.00371		0.8675	-0.0008		0.8675	-0.01299
-0.00122027	-0.218203		0.868	-0.00478		0.868	0.00214		0.868	-0.00863
-0.00593526	-0.218203		0.8685	-0.00021		0.8685	-0.00384		0.8685	0.00135
-0.00684382	-0.218438		0.869	-0.00118		0.869	0.00584		0.869	-0.00539
-0.00894285	-0.218438		0.8695	-0.00731		0.8695	0.00822		0.8695	-0.00331
-0.0116528	-0.218672		0.87	-0.00721		0.87	0.0104		0.87	0.0011
-0.0118251	-0.218672		0.8705	-0.00934		0.8705	0.0062		0.8705	0.00151
-0.0119974	-0.218906		0.871	-0.00878		0.871	0.00731		0.871	-0.00275
-0.0100394	-0.218906		0.8715	-0.00863		0.8715	-0.00191		0.8715	0.00364
-0.0120131	-0.219141		0.872	-0.00898		0.872	0.00245		0.872	0.01215
-0.00913086	-0.219141		0.8725	-0.00538		0.8725	0.00285		0.8725	0.00308
-0.00693783	-0.219375		0.873	-0.01172		0.873	0.00179		0.873	0.00232
-0.00450981	-0.219609		0.8735	-0.00473		0.8735	0.00346		0.8735	-0.00295
-2.98023e-05	-0.219609		0.874	-0.00554		0.874	0.00083		0.874	0.00044
0.0055781	-0.219844		0.8745	-0.00518		0.8745	0.00133		0.8745	-0.00528
0.00839768	-0.219844		0.875	-0.00082		0.875	0.00042		0.875	-0.00123
0.00930624	-0.220078		0.8755	-0.00883		0.8755	0.00346		0.8755	-0.00417
0.00329106	-0.220078		0.876	-0.00625		0.876	0.0029		0.876	0.00171
-0.000953965	-0.220313		0.8765	-0.00913		0.8765	0.00083		0.8765	-0.00174
-0.00844162	-0.220313		0.877	-0.00123		0.877	0.00083		0.877	-0.00376
-0.0138302	-0.220547		0.8775	-0.00746		0.8775	0.0028		0.8775	-0.0099
-0.00971043	-0.220547		0.878	-0.00797		0.878	-0.001		0.878	-0.0068
-0.00491709	-0.220781		0.8785	-0.00721		0.8785	0.00143		0.8785	-0.00098
0.00136433	-0.220781		0.879	-0.00457		0.879	0.00052		0.879	-0.01
0.00211626	-0.221016		0.8795	-0.00118		0.8795	0.00817		0.8795	-0.00539
0.00330678	-0.221016		0.88	-0.00619		0.88	0.01		0.88	-0.00224
0.00250788	-0.22125		0.8805	-0.00457		0.8805	0.00407		0.8805	-0.00457
0.000126893	-0.221484		0.881	-0.0069		0.881	0.00275		0.881	-0.00341
-0.00269274	-0.221484		0.8815	-0.01055		0.8815	0.00833		0.8815	-0.00787
-0.0055437	-0.221719		0.882	-0.00822		0.882	0.00371		0.882	-0.00751
-0.00197219	-0.221719		0.8825	-0.00326		0.8825	-0.00333		0.8825	-0.00508
0.000957109	-0.221953		0.883	0.00445		0.883	-0.00196		0.883	-0.00822
0.00379235	-0.221953		0.8835	0.00217		0.8835	-0.00394		0.8835	0.00424
0.00230421	-0.222188		0.884	-0.00326		0.884	0.00392		0.884	0.00054
-0.0039459	-0.222188		0.8845	-0.00777		0.8845	0.00138		0.8845	-0.0026
-0.0108383	-0.222422		0.885	-0.00604		0.885	-0.00064		0.885	0.00277
-0.017386	-0.222422		0.8855	-0.00386		0.8855	0.00153		0.8855	-0.00473
-0.0159762	-0.222656		0.886	-0.00711		0.886	0.00194		0.886	-0.00052
-0.00704749	-0.222656		0.8865	-0.01243		0.8865	0.00736		0.8865	-0.00123
-0.00405556	-0.222891		0.887	-0.00462		0.887	0.00295		0.887	-0.00432
-0.00682817	-0.222891		0.8875	-0.0068		0.8875	0.00143		0.8875	-0.00432
-0.00939716	-0.223125		0.888	-0.01076		0.888	0.00691		0.888	-0.00082
-0.0103526	-0.223359		0.8885	-0.01025		0.8885	0.00295		0.8885	-0.00103
-0.00956946	-0.223359		0.889	-0.00513		0.889	0.00417		0.889	-0.00716
-0.00924047	-0.223359		0.8895	-0.00442		0.8895	0.00387		0.8895	-0.00909
-0.0077837	-0.223594		0.89	-0.0067		0.89	0.00224		0.89	-0.00366
-0.00646786	-0.223828		0.8905	-0.00538		0.8905	0.00229		0.8905	-0.00285
-0.00291207	-0.223828		0.891	-0.01187		0.891	-0.001		0.891	-0.00407
0.000252156	-0.224062		0.8915	-0.00746		0.8915	0.0029		0.8915	0.00217
-0.00167458	-0.224062		0.892	-0.00503		0.892	-0.00125		0.892	-0.00219
-0.0015336	-0.224297		0.8925	-0.00701		0.8925	-0.00135		0.8925	0.00414
-0.00654621	-0.224297		0.893	-0.00746		0.893	0.00356		0.893	0.00313
-0.00817532	-0.224531		0.8935	-0.01217		0.8935	0.00974		0.8935	0.00293
-0.00779936	-0.224531		0.894	-0.01643		0.894	0.00103		0.894	0.00967
-0.01029	-0.224766		0.8945	-0.0137		0.8945	0.00042		0.8945	-0.00351
-0.0148484	-0.224766		0.895	-0.00873		0.895	0.0025		0.895	0.00901
-0.0165871	-0.225		0.8955	-0.0067		0.8955	0.00878		0.8955	0.00308
-0.017715	-0.225		0.896	-0.00645		0.896	0.0029		0.896	-0.00214
-0.0137362	-0.225234		0.8965	-0.00508		0.8965	0.00148		0.8965	0.00343
-0.0137675	-0.225234		0.897	-0.00797		0.897	0.00194		0.897	-0.00452
-0.017574	-0.225469		0.8975	-0.0068		0.8975	0.00062		0.8975	-0.00716
-0.0184982	-0.225469		0.898	-0.00584		0.898	-0.0013		0.898	-0.00417
-0.0157726	-0.225703		0.8985	-0.00153		0.8985	-0.00809		0.8985	-0.00691
-0.0139555	-0.225703		0.899	-0.00123		0.899	-0.0009		0.899	-0.00533
-0.0104623	-0.225938		0.8995	-0.00229		0.8995	-0.00227		0.8995	-0.00417
-0.0069848	-0.225938		0.9	-0.00832		0.9	-0.00434		0.9	-0.00057
-0.00427483	-0.226172		0.9005	-0.0027		0.9005	-0.00166		0.9005	-0.00544
0.00048714	-0.226172		0.901	-0.00143		0.901	-0.00358		0.901	-0.00062
0.0047792	-0.226406		0.9015	-0.00528		0.9015	-0.00292		0.9015	-0.00022
0.00828807	-0.226406		0.902	0.00551		0.902	-0.00475		0.902	0.00384
0.00908691	-0.226641		0.9025	-0.00371		0.9025	-0.00333		0.9025	0.00252
0.00683125	-0.226641		0.903	-0.00665		0.903	-0.00277		0.903	0.00171
0.00257051	-0.226875		0.9035	0.00176		0.9035	-0.00374		0.9035	0.00242
-0.0021758	-0.226875		0.904	-0.0029		0.904	-0.00571		0.904	0.00287
-0.00201917	-0.227109		0.9045	-0.00229		0.9045	-0.00551		0.9045	0.00313
-0.0015336	-0.227109		0.905	-0.00189		0.905	-0.00343		0.905	-0.00062
0.00128604	-0.227344		0.9055	-0.00326		0.9055	-0.00328		0.9055	0.00049
0.000173866	-0.227344		0.906	-0.00351		0.906	-0.00115		0.906	0.00617
-0.00613893	-0.227578		0.9065	-0.00513		0.9065	-0.00657		0.9065	-0.00093
-0.00935013	-0.227813		0.907	-0.00893		0.907	0.00143		0.907	-0.00047
-0.00949111	-0.227813		0.9075	-0.00695		0.9075	0.00108		0.9075	0.00815
-0.0117155	-0.228047		0.908	-0.00822		0.908	0.00077		0.908	-0.00118
-0.00941282	-0.228047		0.9085	-0.00138		0.9085	0.00148		0.9085	-0.00047
-0.00825361	-0.228281		0.909	-0.00381		0.909	-0.00348		0.909	-0.0024
-0.00543403	-0.228281		0.9095	-0.01131		0.9095	0.00128		0.9095	-0.00148
0.00048714	-0.228516		0.91	-0.00675		0.91	0.00518		0.91	0.0086
0.000831788	-0.228516		0.9105	-0.00619		0.9105	0.0026		0.9105	0.00338
-0.00487012	-0.22875		0.911	-0.01314		0.911	-0.00272		0.911	0.0013
-0.00515208	-0.228984		0.9115	-0.01076		0.9115	0.00478		0.9115	0.0047
-0.00703178	-0.228984		0.912	-0.00645		0.912	0.00143		0.912	-0.00118
-0.00786199	-0.229219		0.9125	-0.00295		0.9125	-0.0007		0.9125	0.00521
-0.00532437	-0.229219		0.913	-0.00427		0.913	-0.00597		0.913	0.00049
-0.00684382	-0.229453		0.9135	-0.00508		0.9135	-0.00049		0.9135	-0.00037
-0.00978872	-0.229453		0.914	-0.00189		0.914	-0.0012		0.914	0.00247
-0.0107443	-0.229688		0.9145	0.00029		0.9145	-0.00049		0.9145	-0.00189
-0.0090212	-0.229922		0.915	-0.00635		0.915	0.00214		0.915	-0.00478
-0.00767404	-0.229922		0.9155	0.0043		0.9155	-0.00064		0.9155	-0.00234
-0.00877056	-0.230156		0.916	0.00389		0.916	-0.00272		0.916	0.0009
-0.0087549	-0.230156		0.9165	-0.00331		0.9165	-0.00424		0.9165	-0.00797
-0.00841025	-0.230391		0.917	-0.00184		0.917	-0.0014		0.917	-0.00366
-0.00571599	-0.230625		0.9175	-0.00473		0.9175	-0.00054		0.9175	-0.0102
-0.00845728	-0.230625		0.918	-0.00518		0.918	-0.00318		0.918	-0.00706
-0.00693783	-0.230859		0.9185	0.00308		0.9185	-0.005		0.9185	-0.00052
-0.00761141	-0.230859		0.919	-0.00584		0.919	0.00255		0.919	4e-05
-0.00187819	-0.231094		0.9195	-0.00594		0.9195	0.0026		0.9195	-0.0027
0.00700355	-0.231328		0.92	-0.00655		0.92	0.00351		0.92	0.00293
0.00982318	-0.231328		0.9205	-0.0067		0.9205	0.00523		0.9205	-0.00123
0.00697223	-0.231563		0.921	-0.00133		0.921	0.00442		0.921	0.0008
0.00609504	-0.231563		0.9215	-0.00817		0.9215	0.00199		0.9215	-0.00077
0.00607938	-0.231797		0.922	-0.00204		0.922	0.00655		0.922	-0.00047
0.000925735	-0.231797		0.9225	-0.00984		0.9225	0.00888		0.9225	0.00384
-0.00407122	-0.232031		0.923	0.00131		0.923	0.00437		0.923	0.00211
-0.0108383	-0.232266		0.9235	0.00196		0.9235	-0.0009		0.9235	-0.00189
-0.00805	-0.232266		0.924	0.00039		0.924	0.00437		0.924	0.00115
-0.00916218	-0.2325		0.9245	0.0006		0.9245	-0.00404		0.9245	0.0012
-0.010384	-0.2325		0.925	-0.00498		0.925	-0.00105		0.925	-0.0029
-0.00745471	-0.232734		0.9255	-0.00391		0.9255	-0.00252		0.9255	-1e-05
-0.00726676	-0.232734		0.926	-0.00366		0.926	0.0027		0.926	-0.00022
-0.0043062	-0.232969		0.9265	-0.00153		0.9265	0.00387		0.9265	-0.00148
-0.00385189	-0.233203		0.927	0.0006		0.927	-0.00171		0.927	0.00171
-0.00433752	-0.233203		0.9275	-0.00103		0.9275	-0.00576		0.9275	0.00146
-0.00161189	-0.233438		0.928	-0.00128		0.928	-0.00176		0.928	-0.00797
-0.00519905	-0.233438		0.9285	-0.00179		0.9285	-0.00095		0.9285	-0.00544
-0.010384	-0.233672		0.929	-0.00716		0.929	0.00133		0.929	-0.00077
-0.0121854	-0.233672		0.9295	-0.00356		0.9295	0.00589		0.9295	0.00318
-0.0106033	-0.233906		0.93	-0.00427		0.93	0.00853		0.93	-0.00468
-0.00789337	-0.233906		0.9305	-0.00893		0.9305	0.00108		0.9305	-0.00574
-0.00302168	-0.234141		0.931	-0.00483		0.931	0.00285		0.931	0.00085
-0.00485446	-0.234141		0.9315	-0.00589		0.9315	0.00594		0.9315	-0.00133
-0.00615459	-0.234375		0.932	-0.0065		0.932	0.00138		0.932	0.00019
-0.00424351	-0.234375		0.9325	-0.00594		0.9325	0.00458		0.9325	0.0007
-0.00488578	-0.234609		0.933	-0.00432		0.933	0.00214		0.933	0.00744
-0.00530871	-0.234609		0.9335	-0.00396		0.9335	0.00503		0.9335	0.00191
-0.0024421	-0.234844		0.934	0.00024		0.934	0.00224		0.934	0.00313
-0.00523037	-0.235078		0.9345	-0.00341		0.9345	0.00898		0.9345	0.0012
-0.00704749	-0.235078		0.935	-0.00412		0.935	0.00757		0.935	-0.0025
-0.00967912	-0.235078		0.9355	-0.00635		0.9355	7e-05		0.9355	-0.00417
-0.00844162	-0.235312		0.936	-0.00478		0.936	0.00599		0.936	0.00181
-0.0107913	-0.235547		0.9365	0.00039		0.9365	0.00726		0.9365	-0.00392
-0.0170727	-0.235547		0.937	-0.00199		0.937	0.00782		0.937	-0.00427
-0.0132193	-0.235781		0.9375	-0.00067		0.9375	1e-05		0.9375	-0.00731
-0.0122637	-0.235781		0.938	-0.00381		0.938	0.00427		0.938	-0.00995
-0.0112299	-0.236016		0.9385	-0.00493		0.9385	0.00412		0.9385	-0.00706
-0.0109009	-0.236016		0.939	0.00115		0.939	0.00108		0.939	-0.00635
-0.00906817	-0.23625		0.9395	-0.00042		0.9395	0.00371		0.9395	-0.00483
-0.0111829	-0.23625		0.94	-0.00903		0.94	0.00214		0.94	-0.00118
-0.0112299	-0.236484		0.9405	-0.00538		0.9405	0.00255		0.9405	-0.00042
-0.00983576	-0.236484		0.941	0.00024		0.941	0.00316		0.941	-0.0025
-0.0107756	-0.236719		0.9415	-0.00402		0.9415	0.00361		0.9415	-0.00544
-0.00989839	-0.236719		0.942	-0.00396		0.942	0.00696		0.942	-0.0067
-0.00477611	-0.236953		0.9425	-0.00462		0.9425	0.00731		0.9425	-0.00893
-0.00179984	-0.236953		0.943	-0.00447		0.943	0.00574		0.943	-0.00412
-0.00383623	-0.237187		0.9435	-0.00924		0.9435	0.00838		0.9435	-0.00047
-0.00754872	-0.237422		0.944	-0.00614		0.944	-0.00151		0.944	-0.0028
-0.00732945	-0.237422		0.9445	-0.0101		0.9445	-0.00044		0.9445	0.00019
-0.00729808	-0.237656		0.945	-0.00701		0.945	0.00422		0.945	4e-05
-0.00507373	-0.237656		0.9455	-0.00011		0.9455	0.00326		0.9455	-0.00199
-0.00407122	-0.237891		0.946	-0.00655		0.946	0.00422		0.946	0.00095
-0.00380492	-0.237891		0.9465	-0.00457		0.9465	-9e-05		0.9465	0.00318
-0.00584131	-0.238125		0.947	0.00055		0.947	0.0061		0.947	-0.00635
-0.00667153	-0.238125		0.9475	-0.00163		0.9475	0.00366		0.9475	-0.00691
-0.005387	-0.238359		0.948	-0.00473		0.948	0.0024		0.948	-0.00295
-0.00444718	-0.238359		0.9485	-0.00168		0.9485	0.00645		0.9485	-0.00336
-0.00300602	-0.238594		0.949	-0.0026		0.949	-0.00282		0.949	-0.00564
-0.00606058	-0.238828		0.9495	-0.00361		0.9495	-0.00262		0.9495	-0.0027
-0.010149	-0.238828		0.95	-0.00848		0.95	-0.00252		0.95	-0.00224
-0.0169161	-0.239062		0.9505	-0.00417		0.9505	-0.00014		0.9505	-0.00412
-0.017104	-0.239062		0.951	-0.00498		0.951	-0.00764		0.951	0.00409
-0.0105876	-0.239297		0.9515	-0.00371		0.9515	-0.01154		0.9515	-0.00032
-0.00830065	-0.239297		0.952	-0.00103		0.952	-0.00348		0.952	0.00267
0.000283529	-0.239531		0.9525	-0.00807		0.9525	-0.00146		0.9525	-0.00174
0.0103088	-0.239531		0.953	-0.00351		0.953	-0.00348		0.953	-0.00376
0.00955688	-0.239766		0.9535	-0.0025		0.9535	-0.00024		0.9535	0.00526
0.00311877	-0.239766		0.954	-0.00741		0.954	-0.00186		0.954	9e-05
-0.00502675	-0.24		0.9545	-0.00402		0.9545	0.00113		0.9545	-0.00432
-0.0072511	-0.24		0.955	0.0012		0.955	0.00077		0.955	-0.00447
-0.00383623	-0.240234		0.9555	-0.00538		0.9555	-0.0014		0.9555	-0.00457
-0.00197219	-0.240234		0.956	-0.00625		0.956	0.00584		0.956	-0.00437
-0.00255177	-0.240469		0.9565	-0.00554		0.9565	1e-05		0.9565	-0.0065
-0.00241079	-0.240469		0.957	-0.00584		0.957	0.00235		0.957	-0.00736
-0.00107929	-0.240703		0.9575	-0.00174		0.9575	0.00153		0.9575	-0.01294
-0.00598229	-0.240703		0.958	-0.00711		0.958	-0.00369		0.958	-0.00346
-0.00862958	-0.240937		0.9585	-0.00457		0.9585	1e-05		0.9585	-0.00878
-0.00861392	-0.240937		0.959	-0.00467		0.959	-0.00216		0.959	-0.00402
-0.00756438	-0.241172		0.9595	-0.00594		0.9595	0.00067		0.9595	-0.00169
-0.00305305	-0.241406		0.96	-0.00163		0.96	0.00067		0.96	-0.00199
0.00152102	-0.241406		0.9605	-0.00341		0.9605	0.00838		0.9605	-0.00412
0.00257051	-0.241641		0.961	-0.003		0.961	0.00969		0.961	0.00222
0.000346161	-0.241641		0.9615	-0.00579		0.9615	0.00934		0.9615	-0.00422
-0.00898988	-0.241875		0.962	-0.00817		0.962	0.00812		0.962	-0.00103
-0.0148171	-0.241875		0.9625	-0.00457		0.9625	0.00047		0.9625	-0.00321
-0.0183886	-0.242109		0.963	-0.00523		0.963	0.0061		0.963	0.00135
-0.0187332	-0.242109		0.9635	-0.00361		0.9635	0.00072		0.9635	-0.00569
-0.0160702	-0.242344		0.964	-0.00635		0.964	0.00123		0.964	-0.00245
-0.0127337	-0.242344		0.9645	-0.00523		0.9645	0.00513		0.9645	-0.00143
-0.0142845	-0.242578		0.965	-0.00285		0.965	-0.00135		0.965	-0.00483
-0.0137832	-0.242578		0.9655	-0.00331		0.9655	-0.00252		0.9655	0.00257
-0.0115745	-0.242812		0.966	-0.00174		0.966	-0.00267		0.966	-0.00067
-0.00674982	-0.243047		0.9665	0.00166		0.9665	-0.00298		0.9665	-0.01005
-0.00664021	-0.243047		0.967	-0.00518		0.967	-0.00095		0.967	-0.00229
-0.00667153	-0.243281		0.9675	-0.00219		0.9675	0.00179		0.9675	0.00171
-0.0059196	-0.243281		0.968	-0.00128		0.968	0.00164		0.968	-0.00665
-0.00897417	-0.243516		0.9685	-0.00528		0.9685	0.00432		0.9685	-0.00153
-0.00272406	-0.243516		0.969	-0.0032		0.969	0.00164		0.969	-0.00417
0.00127038	-0.24375		0.9695	0.00049		0.9695	0.00589		0.9695	-0.00442
0.00401167	-0.24375		0.97	-0.00447		0.97	0.00812		0.97	-0.00123
0.00159931	-0.243984		0.9705	-0.0103		0.9705	0.00893		0.9705	-0.00093
-0.000640692	-0.243984		0.971	-0.00467		0.971	0.00285		0.971	-0.00103
-0.00172155	-0.244219		0.9715	-0.0027		0.9715	0.00741		0.9715	-0.00082
-0.000280386	-0.244219		0.972	-0.00422		0.972	0.00594		0.972	0.00201
-0.00497978	-0.244219		0.9725	-0.00903		0.9725	0.00432		0.9725	-0.00017
-0.0113552	-0.244453		0.973	-0.00842		0.973	0.00787		0.973	0.00247
-0.0163052	-0.244453		0.9735	-0.00842		0.9735	0.00199		0.9735	-0.00402
-0.0151773	-0.244688		0.974	-0.00391		0.974	0.00655		0.974	0.00044
-0.010055	-0.244688		0.9745	-0.00447		0.9745	0.00387		0.9745	-0.00047
-0.00870792	-0.244922		0.975	-0.00442		0.975	0.00422		0.975	-0.00478
-0.0109479	-0.244922		0.9755	-0.00538		0.9755	0.00017		0.9755	-0.00224
-0.017386	-0.245156		0.976	-0.00331		0.976	-0.00292		0.976	0.00222
-0.0192501	-0.245156		0.9765	0.00176		0.9765	1e-05		0.9765	0.0012
-0.0190308	-0.245156		0.977	-0.00412		0.977	-0.00014		0.977	-0.00219
-0.0173703	-0.245391		0.9775	-0.00554		0.9775	-0.01063		0.9775	0.00044
-0.0137362	-0.245391		0.978	-0.00584		0.978	-0.00951		0.978	0.00024
-0.0139712	-0.245625		0.9785	0.00217		0.9785	-0.00855		0.9785	0.00242
-0.0149267	-0.245625		0.979	0.00303		0.979	-0.00262		0.979	-0.00463
-0.0154279	-0.245859		0.9795	-0.00356		0.9795	-0.00216		0.9795	0.00389
-0.012577	-0.246094		0.98	-0.00427		0.98	-0.00333		0.98	-0.0024
-0.012765	-0.246094		0.9805	-0.00538		0.9805	-0.00181		0.9805	0.00085
-0.0114335	-0.246328		0.981	-0.00473		0.981	-0.00521		0.981	0.00049
-0.0095538	-0.246328		0.9815	0.00222		0.9815	0.00022		0.9815	9e-05
-0.00664021	-0.246562		0.982	-0.00021		0.982	-0.00262		0.982	0.00151
-0.00443152	-0.246562		0.9825	-0.0029		0.9825	0.00072		0.9825	0.00612
-0.00454113	-0.246797		0.983	-0.00331		0.983	-0.00637		0.983	-0.00072
-0.00407122	-0.246797		0.9835	0.00419		0.9835	-0.00733		0.9835	-0.00427
-0.00642089	-0.247031		0.984	-0.00447		0.984	-0.00642		0.984	0.0008
-0.00999239	-0.247031		0.9845	-0.00772		0.9845	0.00199		0.9845	0.0009
-0.0158039	-0.247266		0.985	-0.00533		0.985	-0.00455		0.985	-0.00042
-0.0159449	-0.247266		0.9855	-0.00341		0.9855	-0.00257		0.9855	-0.00726
-0.0172137	-0.2475		0.986	-0.00189		0.986	0.00224		0.986	-0.0068
-0.0158665	-0.247734		0.9865	-0.00579		0.9865	0.00295		0.9865	-0.00392
-0.0109792	-0.247734		0.987	0.00247		0.987	0.00326		0.987	-0.00113
-0.00789337	-0.247969		0.9875	-0.00032		0.9875	0.00245		0.9875	0.00095
-0.00790902	-0.247969		0.988	-0.00138		0.988	-0.00546		0.988	-0.00326
-0.00695349	-0.248203		0.9885	0.00049		0.9885	-0.0046		0.9885	-0.00392
-0.00964774	-0.248203		0.989	0.00242		0.989	-0.00095		0.989	0.00029
-0.0116685	-0.248437		0.9895	0.0012		0.9895	-0.00343		0.9895	0.00059
-0.0165871	-0.248672		0.99	-0.003		0.99	0.00351		0.99	-0.00402
-0.0174174	-0.248672		0.9905	0.00034		0.9905	0.00153		0.9905	-0.00057
-0.0150677	-0.248906		0.991	-0.00153		0.991	-0.00059		0.991	0.0011
-0.00526174	-0.248906		0.9915	-0.00675		0.9915	-0.00135		0.9915	0.00237
-0.00289636	-0.249141		0.992	-0.00675		0.992	0.00138		0.992	-0.00148
-0.00158057	-0.249141		0.9925	-0.00021		0.9925	-0.00313		0.9925	-0.00057
-0.00396156	-0.249375		0.993	-0.01086		0.993	-0.00161		0.993	0.00146
-0.00767404	-0.249609		0.9935	-0.00442		0.9935	-0.00044		0.9935	0.00287
-0.00643655	-0.249609		0.994	-0.00837		0.994	-0.00105		0.994	0.0011
-0.00642089	-0.249844		0.9945	-0.00564		0.9945	0.00544		0.9945	0.00333
-0.00808132	-0.249844		0.995	-0.00761		0.995	0.00336		0.995	0.00237
-0.00811263	-0.250078		0.9955	-0.01045		0.9955	0.00012		0.9955	0.00206
-0.00521471	-0.250312		0.996	-0.00493		0.996	-0.00277		0.996	-0.00863
-0.00347599	-0.250312		0.9965	-0.00285		0.9965	-9e-05		0.9965	-0.00143
-0.00667153	-0.250547		0.997	-0.00336		0.997	0.00148		0.997	-0.0028
-0.0115901	-0.250547		0.9975	-0.0065		0.9975	-0.0048		0.9975	-0.00574
-0.0176993	-0.250781		0.998	-0.00599		0.998	-0.00617		0.998	-0.00615
-0.017574	-0.250781		0.9985	-0.01329		0.9985	-4e-05		0.9985	-0.00219
[truncated: 55,502 more rows]

## Sheet: Sheet10
data for Fig.S4b
v=0.3m/s			v=0.3m/s
Time(s)	velocity(m/s)		Time(s)	velocity(m/s)
0	-0.3		0	-1.5
0.00044444	-0.3		8.8889e-05	-1.5
0.00088889	-0.3		0.00017778	-1.5
0.0013333	-0.3		0.00026667	-1.5
0.0017778	-0.3		0.00035556	-1.5
0.0022222	-0.3		0.00044444	-1.5
0.0026667	-0.3		0.00053333	-1.5
0.0031111	-0.3		0.00062222	-1.5
0.0035556	-0.3		0.00071111	-1.5
0.004	-0.3		0.0008	-1.5
0.0044444	-0.3		0.00088889	-1.5
0.0048889	-0.3		0.00097778	-1.5
0.0053333	-0.3		0.0010667	-1.5
0.0057778	-0.3		0.0011556	-1.5
0.0062222	-0.3		0.0012444	-1.5
0.0066667	-0.3		0.0013333	-1.5
0.0071111	-0.3		0.0014222	-1.5
0.0075556	-0.3		0.0015111	-1.5
0.008	-0.3		0.0016	-1.5
0.0084444	-0.3		0.0016889	-1.5
0.0088889	-0.3		0.0017778	-1.5
0.0093333	-0.3		0.0018667	-1.5
0.0097778	-0.3		0.0019556	-1.5
0.010222	-0.3		0.0020444	-1.5
0.010667	-0.3		0.0021333	-1.5
0.011111	-0.3		0.0022222	-1.5
0.011556	-0.3		0.0023111	-1.5
0.012	-0.3		0.0024	-1.5
0.012444	-0.3		0.0024889	-1.5
0.012889	-0.3		0.0025778	-1.5
0.013333	-0.3		0.0026667	-1.5
0.013778	-0.3		0.0027556	-1.5
0.014222	-0.3		0.0028444	-1.5
0.014667	-0.3		0.0029333	-1.5
0.015111	-0.3		0.0030222	-1.5
0.015556	-0.3		0.0031111	-1.5
0.016	-0.3		0.0032	-1.5
0.016444	-0.3		0.0032889	-1.5
0.016889	-0.3		0.0033778	-1.5
0.017333	-0.3		0.0034667	-1.5
0.017778	-0.3		0.0035556	-1.5
0.018222	-0.3		0.0036444	-1.5
0.018667	-0.3		0.0037333	-1.5
0.019111	-0.3		0.0038222	-1.5
0.019556	-0.3		0.0039111	-1.5
0.02	-0.3		0.004	-1.5
0.020444	-0.3		0.0040889	-1.5
0.020889	-0.3		0.0041778	-1.5
0.021333	-0.3		0.0042667	-1.5
0.021778	-0.3		0.0043556	-1.5
0.022222	-0.3		0.0044444	-1.5
0.022667	-0.3		0.0045333	-1.5
0.023111	-0.3		0.0046222	-1.5
0.023556	-0.3		0.0047111	-1.5
0.024	-0.3		0.0048	-1.5
0.024444	-0.3		0.0048889	-1.5
0.024889	-0.3		0.0049778	-1.5
0.025333	-0.3		0.0050667	-1.5
0.025778	-0.3		0.0051556	-1.5
0.026222	-0.3		0.0052444	-1.5
0.026667	-0.3		0.0053333	-1.5
0.027111	-0.3		0.0054222	-1.5
0.027556	-0.3		0.0055111	-1.5
0.028	-0.3		0.0056	-1.5
0.028444	-0.3		0.0056889	-1.5
0.028889	-0.3		0.0057778	-1.5
0.029333	-0.3		0.0058667	-1.5
0.029778	-0.3		0.0059556	-1.5
0.030222	-0.3		0.0060444	-1.5
0.030667	-0.3		0.0061333	-1.5
0.031111	-0.3		0.0062222	-1.5
0.031556	-0.3		0.0063111	-1.5
0.032	-0.3		0.0064	-1.5
0.032444	-0.3		0.0064889	-1.5
0.032889	-0.3		0.0065778	-1.5
0.033333	-0.3		0.0066667	-1.5
0.033778	-0.3		0.0067556	-1.5
0.034222	-0.3		0.0068444	-1.5
0.034667	-0.3		0.0069333	-1.5
0.035111	-0.3		0.0070222	-1.5
0.035556	-0.3		0.0071111	-1.5
0.036	-0.3		0.0072	-1.5
0.036444	-0.3		0.0072889	-1.5
0.036889	-0.3		0.0073778	-1.5
0.037333	-0.3		0.0074667	-1.5
0.037778	-0.3		0.0075556	-1.5
0.038222	-0.3		0.0076444	-1.5
0.038667	-0.3		0.0077333	-1.5
0.039111	-0.3		0.0078222	-1.5
0.039556	-0.3		0.0079111	-1.5
0.04	-0.3		0.008	-1.5
0.040444	-0.3		0.0080889	-1.5
0.040889	-0.3		0.0081778	-1.5
0.041333	-0.3		0.0082667	-1.5
0.041778	-0.3		0.0083556	-1.5
0.042222	-0.3		0.0084444	-1.5
0.042667	-0.3		0.0085333	-1.5
0.043111	-0.3		0.0086222	-1.5
0.043556	-0.3		0.0087111	-1.5
0.044	-0.3		0.0088	-1.5
0.044444	-0.3		0.0088889	-1.5
0.044889	-0.3		0.0089778	-1.5
0.045333	-0.3		0.0090667	-1.5
0.045778	-0.3		0.0091556	-1.5
0.046222	-0.3		0.0092444	-1.5
0.046667	-0.3		0.0093333	-1.5
0.047111	-0.3		0.0094222	-1.5
0.047556	-0.3		0.0095111	-1.5
0.048	-0.3		0.0096	-1.5
0.048444	-0.3		0.0096889	-1.5
0.048889	-0.3		0.0097778	-1.5
0.049333	-0.3		0.0098667	-1.5
0.049778	-0.3		0.0099556	-1.5
0.050222	-0.3		0.010044	-1.5
0.050667	-0.3		0.010133	-1.5
0.051111	-0.3		0.010222	-1.5
0.051556	-0.3		0.010311	-1.5
0.052	-0.3		0.0104	-1.5
0.052444	-0.3		0.010489	-1.5
0.052889	-0.3		0.010578	-1.5
0.053333	-0.3		0.010667	-1.5
0.053778	-0.3		0.010756	-1.5
0.054222	-0.3		0.010844	-1.5
0.054667	-0.3		0.010933	-1.5
0.055111	-0.3		0.011022	-1.5
0.055556	-0.3		0.011111	-1.5
0.056	-0.3		0.0112	-1.5
0.056444	-0.3		0.011289	-1.5
0.056889	-0.3		0.011378	-1.5
0.057333	-0.3		0.011467	-1.5
0.057778	-0.3		0.011556	-1.5
0.058222	-0.3		0.011644	-1.5
0.058667	-0.3		0.011733	-1.5
0.059111	-0.3		0.011822	-1.5
0.059556	-0.3		0.011911	-1.5
0.06	-0.3		0.012	-1.5
0.060444	-0.3		0.012089	-1.5
0.060889	-0.3		0.012178	-1.5
0.061333	-0.3		0.012267	-1.5
0.061778	-0.3		0.012356	-1.5
0.062222	-0.3		0.012444	-1.5
0.062667	-0.3		0.012533	-1.5
0.063111	-0.3		0.012622	-1.5
0.063556	-0.3		0.012711	-1.5
0.064	-0.3		0.0128	-1.5
0.064444	-0.3		0.012889	-1.5
0.064889	-0.3		0.012978	-1.5
0.065333	-0.3		0.013067	-1.5
0.065778	-0.3		0.013156	-1.5
0.066222	-0.3		0.013244	-1.5
0.066667	-0.3		0.013333	-1.5
0.067111	-0.3		0.013422	-1.5
0.067556	-0.29924		0.013511	-1.4994
0.068	-0.29632		0.0136	-1.4806
0.068444	-0.29633		0.013689	-1.4805
0.068889	-0.29633		0.013778	-1.4805
0.069333	-0.29633		0.013867	-1.4805
0.069778	-0.29633		0.013956	-1.4805
0.070222	-0.29633		0.014044	-1.4805
0.070667	-0.29633		0.014133	-1.4805
0.071111	-0.29267		0.014222	-1.4805
0.071556	-0.29266		0.014311	-1.4805
0.072	-0.29266		0.0144	-1.4805
0.072444	-0.28995		0.014489	-1.479
0.072889	-0.28992		0.014578	-1.448
0.073333	-0.28992		0.014667	-1.4481
0.073778	-0.28779		0.014756	-1.3931
0.074222	-0.287		0.014844	-1.3636
0.074667	-0.28492		0.014933	-1.3149
0.075111	-0.28494		0.015022	-1.2261
0.075556	-0.28494		0.015111	-1.0964
0.076	-0.28146		0.0152	-0.94979
0.076444	-0.28145		0.015289	-0.81603
0.076889	-0.27981		0.015378	-0.7313
0.077333	-0.27598		0.015467	-0.6763
0.077778	-0.27596		0.015556	-0.60067
0.078222	-0.27596		0.015644	-0.4819
0.078667	-0.27596		0.015733	-0.34576
0.079111	-0.26888		0.015822	-0.22833
0.079556	-0.26892		0.015911	-0.16309
0.08	-0.26892		0.016	-0.084445
0.080444	-0.26892		0.016089	0.023864
0.080889	-0.26318		0.016178	0.14355
0.081333	-0.26317		0.016267	0.2498
0.081778	-0.25978		0.016356	0.32899
0.082222	-0.25755		0.016444	0.42719
0.082667	-0.25357		0.016533	0.5368
0.083111	-0.25355		0.016622	0.64975
0.083556	-0.24819		0.016711	0.74447
0.084	-0.24821		0.0168	0.8274
0.084444	-0.24208		0.016889	0.92106
0.084889	-0.24191		0.016978	1.0214
0.085333	-0.2419		0.017067	1.1288
0.085778	-0.23518		0.017156	1.216
0.086222	-0.23524		0.017244	1.2805
0.086667	-0.23524		0.017333	1.3178
0.087111	-0.22696		0.017422	1.3452
0.087556	-0.22699		0.017511	1.3468
0.088	-0.22699		0.0176	1.3535
0.088444	-0.21674		0.017689	1.3534
0.088889	-0.21682		0.017778	1.3535
0.089333	-0.21681		0.017867	1.3534
0.089778	-0.20948		0.017956	1.3534
0.090222	0.16903		0.018044	1.3534
0.090667	0.22776		0.018133	1.3534
0.091111	0.23386		0.018222	1.3534
0.091556	0.23392		0.018311	1.3534
0.092	0.23388		0.0184	1.3534
0.092444	0.24017		0.018489	1.3534
0.092889	0.24017		0.018578	1.3534
0.093333	0.25144		0.018667	1.3534
0.093778	0.25117
0.094222	0.2512
0.094667	0.2512
0.095111	0.2512
0.095556	0.2512
0.096	0.26173
0.096444	0.2617
0.096889	0.26322
0.097333	0.26727
0.097778	0.27562
0.098222	0.27562
0.098667	0.2756
0.099111	0.2756
0.099556	0.28231
0.1	0.28234
0.10044	0.28234
0.10089	0.28234
0.10133	0.29229
0.10178	0.29226
0.10222	0.29225
0.10267	0.29225
0.10311	0.29225
0.10356	0.29225
0.104	0.29225
0.10444	0.29225
0.10489	0.29225
0.10533	0.3013
0.10578	0.30129
0.10622	0.30575
0.10667	0.30579
0.10711	0.30579
0.10756	0.30579
0.108	0.30848
0.10844	0.3085
0.10889	0.3085
0.10933	0.3085
0.10978	0.31091
0.11022	0.31088
0.11067	0.31089
0.11111	0.31089
0.11156	0.31089
0.112	0.31089
0.11244	0.31089
0.11289	0.31089
0.11333	0.31089
0.11378	0.31089
0.11422	0.31089
0.11467	0.31089
0.11511	0.31089
0.11556	0.31089
0.116	0.31089
0.11644	0.31089
0.11689	0.31089
0.11733	0.31089
0.11778	0.31089
0.11822	0.31089
0.11867	0.31089
0.11911	0.31089
0.11956	0.31089
0.12	0.31089
0.12044	0.31089
0.12089	0.31089
0.12133	0.31089
0.12178	0.31089
0.12222	0.31089
0.12267	0.31089
0.12311	0.31089
0.12356	0.31089
0.124	0.31089
0.12444	0.31089
0.12489	0.31089
0.12533	0.31089
0.12578	0.31089
0.12622	0.31089
0.12667	0.31089
0.12711	0.31089
0.12756	0.31089
0.128	0.31089
0.12844	0.31089
0.12889	0.31089
0.12933	0.31089
0.12978	0.31089
0.13022	0.31089
0.13067	0.31089
0.13111	0.31089
0.13156	0.31089
0.132	0.31089
0.13244	0.31089
0.13289	0.31089
0.13333	0.31089
